# Supplementary material for: Global transcriptome-wide analysis of CIK cells identify distinct roles of IL-2 and IL-15 in acquisition of cytotoxic capacity against tumor
Source: BMC Med Genomics. 2014 Aug 9;7:49. doi: 10.1186/1755-8794-7-49 (PMC4134122; doi:10.1186/1755-8794-7-49)
Supplement: Additional file 1: Table S1 — RNA-seq of data of all count for CIKIL-15 and CIKIL-2. [file 1755-8794-7-49-S1.xls]

## Sheet: All_Counts
GeneID	GeneType	IL15-1	IL15-2	IL15-3	IL2-1	IL2-2	IL2-3
LOC100996293	ncRNA	0	0	0	0	0	0
LOC100996291	mRNA	0	0	0	0	0	0
GDA	mRNA	0	0	0	0	0	0
TFP1	ncRNA	15	8	1	6	8	6
LOC100996290	mRNA	0	0	0	0	0	0
SCN3A	mRNA	0	0	0	0	1	0
SCN3B	mRNA	24	16	21	30	17	18
DGKZP1	ncRNA	2571	2135	2446	2292	2235	1747
IGHVII-20-1	mRNA	0	0	0	0	0	0
GFER	mRNA	193	223	219	272	181	165
LOC100996299	miscRNA	0	0	0	0	0	0
LOC100996298	miscRNA	0	4	1	1	0	2
LOC100996297	ncRNA	10	13	13	10	14	5
LOC100996295	mRNA	0	2	0	0	5	0
LOC100996294	miscRNA	1	0	0	0	0	2
PIP5KL1	mRNA	8	9	13	4	18	9
BTBD1	mRNA	824	792	1024	1188	1110	1266
BTBD2	mRNA	504	507	679	650	584	503
BTBD3	mRNA	1	7	9	6	10	13
LOC442707	ncRNA	15	6	16	30	35	47
ATP8	mRNA	2547	2814	3244	2719	3612	2774
ATP6	mRNA	18296	18423	19448	20917	23967	18225
ACAA2	mRNA	719	796	1116	1055	1232	1102
TMEFF2	mRNA	0	0	0	0	0	0
TMEFF1	mRNA	3	5	6	6	3	5
TFPT	mRNA	150	163	143	158	209	192
SCN2B	mRNA	4	0	0	0	0	0
BARHL1	mRNA	0	0	1	0	0	0
BARHL2	mRNA	0	0	0	0	0	0
SCN2A	mRNA	0	0	0	0	1	0
BTBD7	mRNA	487	461	502	592	484	477
GMFBP1	ncRNA	3	3	7	4	5	12
BTBD6	mRNA	471	519	513	664	638	647
GEM	mRNA	9	4	0	36	5	1
BTBD9	mRNA	324	334	362	314	277	322
OR1S2	mRNA	0	0	0	0	0	0
BTBD8	mRNA	0	4	0	3	7	13
OR1S1	mRNA	0	0	0	0	0	0
RBMY1A3P	miscRNA	0	0	0	0	0	0
TFPI	mRNA	0	0	0	0	1	0
TMPRSS11BNL	mRNA	0	0	1	0	0	0
HP07349	miscRNA	0	0	0	0	0	0
ACAA1	mRNA	715	598	829	667	790	801
TRNAK21	tRNA	0	0	0	0	0	0
NCR3LG1	mRNA	29	41	88	21	44	49
TRNAK20	tRNA	0	0	0	0	0	0
RALGPS2	mRNA	10	4	48	11	19	23
SCN1A	mRNA	0	0	0	0	0	0
TRNAK23	tRNA	0	0	0	0	0	0
SCN1B	mRNA	2	1	5	6	5	3
TRNAK22	tRNA	0	0	0	0	0	0
RALGPS1	mRNA	48	41	54	51	41	65
TRNAK27	tRNA	0	0	0	0	0	0
TRNAK26	tRNA	0	0	0	0	0	0
LOC100418919	ncRNA	25	17	10	10	25	18
OR1P1	ncRNA	0	0	0	0	4	0
LOC100418910	ncRNA	95	104	152	96	153	137
T	mRNA	0	0	0	0	0	0
ATN1	mRNA	616	538	573	827	747	680
TRNAK17	tRNA	0	0	0	0	0	0
TRNAK19	tRNA	0	0	0	0	0	0
LOC442727	ncRNA	26	15	36	27	25	30
TRNAK11	tRNA	0	0	0	0	0	0
TRNAK16	tRNA	2	1	0	0	0	1
TRNAK15	tRNA	5	3	5	3	2	3
TRNAK14	tRNA	0	0	0	0	0	0
TRNAK13	tRNA	0	0	0	1	0	0
ACACA	mRNA	717	720	960	936	994	1010
LOC100418906	ncRNA	0	0	0	0	0	0
PPAPDC1B	mRNA	193	213	213	251	267	205
GGH	mRNA	92	98	154	130	183	237
OR1Q1	mRNA	0	0	0	0	2	0
PPAPDC1A	mRNA	0	0	0	0	0	0
LOC100418908	ncRNA	0	0	0	0	0	0
SULT6B1	mRNA	0	0	0	0	0	0
ACACB	mRNA	128	160	112	135	159	136
LOC100418902	ncRNA	52	10	15	26	20	18
GGN	mRNA	4	7	16	4	0	6
GH2	mRNA	0	0	0	0	0	0
GH1	mRNA	0	0	0	2	0	4
UBTFL3	ncRNA	0	0	0	0	0	0
UBTFL2	ncRNA	0	0	0	0	0	0
UBTFL1	mRNA	0	0	0	0	0	0
PARP9	mRNA	899	898	714	1548	2334	1955
LOC219347	miscRNA	29	17	34	29	14	35
LOC442713	ncRNA	11	5	11	2	15	9
OR2R1P	ncRNA	0	0	0	0	0	0
PARP8	mRNA	2192	1648	2039	1864	1719	1609
PARP6	mRNA	839	816	805	894	935	940
CT45A2	mRNA	0	0	0	0	0	0
PARP3	mRNA	144	157	183	146	160	168
CT45A1	mRNA	0	0	0	0	0	0
PARP4	mRNA	1982	1962	2202	2248	2528	2116
CT45A4	mRNA	0	0	0	0	0	0
ACAD11	mRNA	153	136	166	142	138	132
PARP1	mRNA	3011	2856	3609	3178	3676	3329
CT45A3	mRNA	0	0	0	0	0	0
UBTFL7	ncRNA	0	0	0	0	0	0
ACAD10	mRNA	284	244	295	320	334	263
PARP2	mRNA	157	203	222	200	287	252
CT45A6	mRNA	0	0	0	0	0	0
UBTFL6	ncRNA	1	0	1	0	0	0
SPATA6L	mRNA	4	2	6	3	7	5
CT45A5	mRNA	0	0	0	0	0	0
UBTFL5	ncRNA	0	0	0	0	0	0
NR_038831.1	ncRNA	0	0	0	0	0	0
LOC100133308	miscRNA	0	0	0	0	0	0
GFAP	mRNA	0	1	0	0	0	0
BCKDK	mRNA	269	247	344	353	351	334
LOC100133309	ncRNA	4	7	5	9	6	5
MRPS24P1	ncRNA	16	14	0	5	25	9
CYP2G1P	miscRNA	0	1	1	0	2	0
LOC100133300	ncRNA	3	5	7	6	5	3
LOC100133301	mRNA	0	0	0	0	0	0
LOC100133302	ncRNA	4	5	7	7	5	4
SMPD4P1	ncRNA	0	5	1	1	0	1
ANP32A	mRNA	1740	1684	1897	2100	2313	1659
SMPD4P2	ncRNA	0	1	0	3	0	2
GHR	mRNA	3	0	7	3	2	1
PARVG	mRNA	2015	1915	2160	2019	2087	1895
LOC100133316	ncRNA	0	0	0	1	0	0
LOC100133317	ncRNA	8	7	9	10	16	14
AIFM3	mRNA	1	0	0	0	8	1
GIP	mRNA	0	0	0	0	0	0
LOC100499223	ncRNA	6	2	3	7	5	3
ANP32B	mRNA	2383	3042	3341	3772	3714	3724
AIFM2	mRNA	88	104	117	150	138	90
AIFM1	mRNA	392	465	673	663	704	669
ANP32C	mRNA	72	74	59	93	108	78
ANP32D	mRNA	8	5	12	5	15	1
LOC729409	ncRNA	0	1	2	2	2	2
ANP32E	mRNA	1580	2038	2326	2768	3403	2954
LOC100499227	miscRNA	0	0	2	0	0	0
SLC3A2	mRNA	1051	1116	1037	1969	1952	2323
GIF	mRNA	0	0	0	0	0	0
SLC3A1	mRNA	6	4	0	3	2	0
TRNAK33	tRNA	0	0	0	0	0	0
LOC100133312	ncRNA	0	0	0	0	0	0
TRNAK34	tRNA	0	0	0	0	0	0
TRNAK31	tRNA	0	0	0	0	0	0
DUXAP10	ncRNA	0	0	0	0	0	0
LOC100133315	miscRNA	28	20	27	23	27	20
OR9S24P	ncRNA	0	0	0	0	0	0
SLC25A39P1	ncRNA	7	3	5	4	7	13
TRNAK29	tRNA	0	0	0	0	0	0
PARVB	mRNA	176	289	306	308	377	309
PARVA	mRNA	0	4	0	0	0	0
SCML4	mRNA	1060	809	954	719	670	440
PTOV1	mRNA	670	690	763	754	932	733
MDS2	miscRNA	0	2	3	1	1	0
GK2	mRNA	0	0	0	0	0	0
SCML2	mRNA	4	5	12	2	17	9
ATP5J2-PTCD1	mRNA	366	290	386	450	407	388
SCML1	mRNA	0	4	5	0	9	7
OFCC1	mRNA	0	0	0	0	0	0
LOC100133326	ncRNA	18	11	19	23	26	26
PART1	miscRNA	0	0	0	0	2	0
PARS2	mRNA	19	14	22	16	33	52
GK5	mRNA	579	799	722	630	731	501
ATRN	mRNA	422	500	571	474	502	605
LOC100133330	ncRNA	3	1	2	1	3	4
LOC100133331	miscRNA	100	79	107	92	138	113
ATRX	mRNA	1538	1396	1273	1428	1655	1345
GLA	mRNA	111	152	174	188	269	215
SAMD12-AS1	miscRNA	0	0	0	0	0	0
SPATA2L	mRNA	55	32	49	36	33	34
QRFPR	mRNA	0	0	0	0	0	0
SPATA20	mRNA	458	335	302	387	404	253
LOC100418973	ncRNA	0	0	1	1	2	0
LOC100418974	ncRNA	0	0	3	0	0	0
OR1J2	mRNA	0	0	0	0	0	0
OR1J1	mRNA	0	0	0	0	3	1
SNAR-G1	snRNA	0	0	0	0	0	0
OR1J4	mRNA	0	0	0	0	0	0
CTNNBL1	mRNA	690	624	677	654	728	621
SNAR-G2	snRNA	0	0	0	1	1	0
IL6RP1	ncRNA	0	0	0	0	0	0
NUDCD3	mRNA	731	916	1030	1080	1050	1108
NUDCD2	mRNA	180	169	219	283	284	205
GALR1	mRNA	0	0	0	0	0	0
IGHVIII-67-4	mRNA	0	0	0	0	0	0
ATG5	mRNA	376	271	435	483	559	548
NUDCD1	mRNA	132	155	137	250	285	226
LOC729454	mRNA	0	0	1	0	1	0
GALR3	mRNA	0	2	0	0	0	0
ATG7	mRNA	229	199	232	228	254	245
GALR2	mRNA	25	0	3	1	1	3
SPATA25	mRNA	1	2	3	1	2	2
LOC729458	mRNA	0	0	0	0	0	0
IGHVIII-67-2	mRNA	0	0	0	0	0	0
IGHVIII-67-3	mRNA	0	0	0	0	0	0
SPATA21	mRNA	3	5	3	4	4	0
SPATA22	mRNA	0	0	0	0	0	0
SPATA24	mRNA	42	48	49	66	74	52
LOC100418961	ncRNA	38	22	24	15	17	32
BCL10	mRNA	93	86	78	91	115	105
LOC100418960	ncRNA	0	2	5	1	1	1
LOC100418965	ncRNA	0	0	0	0	0	0
OR1K1	mRNA	1	0	3	0	1	0
LOC100418964	ncRNA	0	0	0	0	0	0
FLJ35024	miscRNA	0	0	0	1	2	3
LOC729444	miscRNA	0	0	0	0	0	0
SPATA18	mRNA	0	0	0	0	3	0
SPATA19	mRNA	0	0	0	0	0	0
SPATA16	mRNA	0	0	0	0	0	0
SPATA17	mRNA	0	0	0	0	0	1
SPATA12	mRNA	0	0	0	0	0	0
SPATA13	mRNA	2362	2059	2535	2095	2509	2149
ARHGDIG	mRNA	0	0	0	0	0	0
LOC100418997	ncRNA	0	0	0	0	1	0
LOC100418992	ncRNA	0	0	0	0	0	0
LOC100418993	ncRNA	0	0	0	0	0	0
TFE3	mRNA	456	451	468	516	561	446
TFEB	mRNA	94	135	113	117	197	121
LOC100418990	ncRNA	0	0	0	0	0	0
LOC100418991	ncRNA	0	0	0	0	0	0
LBX2-AS1	miscRNA	27	51	26	27	31	34
ATF1	mRNA	264	251	323	323	343	376
ATF2	mRNA	568	483	590	614	701	629
TFEC	mRNA	27	16	15	63	38	67
TFF2	mRNA	0	0	0	0	0	0
SCN9A	mRNA	3	4	0	0	7	0
TFF3	mRNA	0	0	0	0	0	0
TFF1	mRNA	0	0	0	0	1	0
ARHGDIA	mRNA	3090	3610	4959	4755	4496	4791
ARHGDIB	mRNA	11089	11144	13793	11970	13656	11639
LOC100418987	ncRNA	0	0	0	0	0	0
LOC100418988	ncRNA	0	0	0	0	0	0
OR1I1	mRNA	0	0	0	0	0	0
LOC100418986	ncRNA	0	0	0	0	0	0
LOC100418983	ncRNA	0	0	0	1	0	1
FLJ25758	miscRNA	0	0	0	0	0	0
MEA1	mRNA	346	411	563	525	556	447
ATG3	mRNA	396	447	427	486	558	526
MPRIP	mRNA	3881	3761	4499	3740	4018	3303
ATF6	mRNA	662	647	678	795	904	753
ATF5	mRNA	87	110	96	141	157	123
ATF4	mRNA	5779	5844	6749	6665	7496	7249
LOC729420	mRNA	0	0	0	0	0	0
LOC139060	ncRNA	0	0	0	0	0	0
ATF3	mRNA	37	90	59	100	230	146
LOC139061	ncRNA	0	0	0	0	0	0
FTLP17	ncRNA	2	2	2	0	4	0
FTLP18	ncRNA	0	0	0	0	0	0
FTLP19	ncRNA	0	0	0	0	0	0
CYP2G2P	ncRNA	1	0	0	2	2	0
ATF7	mRNA	479	485	459	541	549	511
FTLP13	ncRNA	0	0	0	0	0	0
FTLP14	ncRNA	0	0	0	0	0	0
SNORD114-10	snoRNA	0	0	0	0	0	0
FTLP15	ncRNA	1	4	1	3	3	3
FTLP16	ncRNA	0	0	0	0	0	0
SNORD114-11	snoRNA	0	0	0	0	0	0
SCN8A	mRNA	7	13	29	15	16	8
FTLP10	miscRNA	0	0	0	0	0	0
FTLP11	ncRNA	0	0	0	1	0	0
LOC391171	ncRNA	0	0	0	0	0	0
LOC100418989	ncRNA	0	0	0	0	0	0
FTLP12	ncRNA	1	0	1	5	3	0
HINT3	mRNA	79	109	130	164	168	176
ATL2	mRNA	287	215	246	371	406	410
ATL1	mRNA	17	7	16	16	11	10
HP1BP3	mRNA	3087	3088	3123	3509	3782	3210
HINT1	mRNA	1332	1245	1502	1403	1482	1650
HINT2	mRNA	265	227	251	277	302	325
ATL3	mRNA	193	242	352	268	356	359
SNORD114-14	snoRNA	0	0	0	0	0	0
SNORD114-15	snoRNA	0	0	0	0	0	0
OR1N2	mRNA	0	0	0	0	0	0
SNORD114-12	snoRNA	0	0	0	0	0	0
LOC442744	ncRNA	1	0	0	0	2	0
OR1N1	mRNA	0	0	0	0	0	0
SNORD114-13	snoRNA	0	0	0	0	0	0
SNORD114-18	snoRNA	0	0	0	0	0	0
SNORD114-19	snoRNA	0	0	0	0	0	0
SNORD114-16	snoRNA	0	0	0	0	0	0
SNORD114-17	snoRNA	0	0	0	0	0	0
LOC100418937	ncRNA	4	2	16	14	3	9
SNORD114-22	snoRNA	0	0	0	0	0	0
LOC100418938	ncRNA	4	7	2	15	6	4
SNORD114-21	snoRNA	0	0	0	0	0	0
LOC100418939	ncRNA	0	0	1	0	1	0
SNORD114-20	snoRNA	0	0	0	0	0	0
C17orf76-AS1	miscRNA	1376	1458	1499	1423	1556	1588
ALS2CR12	mRNA	28	26	12	36	33	21
LOC729496	ncRNA	13	5	8	17	3	12
SCN7A	mRNA	0	0	0	0	0	0
ALS2CR11	mRNA	1	2	0	0	1	0
ACAD8	mRNA	445	416	444	349	463	448
ACAD9	mRNA	381	601	487	476	831	562
LOC729497	ncRNA	51	65	48	71	90	52
IMPDH1	mRNA	813	818	850	780	877	645
IMPDH2	mRNA	842	1173	1482	1191	1570	1491
ACADM	mRNA	307	366	395	456	585	550
ACADS	mRNA	129	260	206	217	191	232
SNORD114-23	snoRNA	0	0	0	0	0	0
SNORD114-24	snoRNA	0	0	0	0	0	0
GAN	mRNA	66	102	88	75	85	92
SNORD114-25	snoRNA	0	0	0	0	0	0
SNORD114-26	snoRNA	0	0	0	0	0	0
SNORD114-27	snoRNA	0	0	0	0	0	0
ACADL	mRNA	0	0	0	0	0	0
GAL	mRNA	0	0	1	0	0	0
SNORD114-28	snoRNA	0	0	0	0	0	0
LOC100418921	ncRNA	13	15	18	7	16	14
SNORD114-29	snoRNA	0	0	0	0	0	0
LOC100418920	ncRNA	0	0	0	0	0	0
GAK	mRNA	1773	1794	1844	2028	1842	1767
LOC100418923	ncRNA	9	7	3	2	3	6
LOC100418924	ncRNA	0	1	0	0	2	1
SNORD114-31	snoRNA	0	0	0	0	0	0
SNORD114-30	snoRNA	0	0	0	0	0	0
LOC100418928	ncRNA	4	0	4	5	2	4
GAA	mRNA	177	220	242	237	215	281
LOC400238	miscRNA	0	0	0	0	0	0
LOC400236	miscRNA	5	6	9	10	10	3
SLC7A6OS	mRNA	478	423	463	522	565	364
OR1L8	mRNA	0	0	0	0	0	0
OR1L6	mRNA	0	3	0	0	0	2
OR1L4	mRNA	0	0	3	0	0	0
LOC100418955	ncRNA	0	0	1	2	0	0
OR1L3	mRNA	1	0	0	0	1	0
OR1L1	mRNA	0	0	0	0	0	0
LOC100418951	ncRNA	19	20	39	38	42	35
WDYHV1	mRNA	69	68	119	113	113	92
FDPSP1	ncRNA	25	23	54	43	66	46
FDPSP2	ncRNA	9	6	11	7	6	6
TFAM	mRNA	202	267	324	323	404	329
INTS6-AS1	miscRNA	19	24	26	14	13	11
FDPSP5	ncRNA	24	24	36	36	41	47
LOC100418956	ncRNA	0	0	0	0	0	0
FDPSP6	ncRNA	1	4	3	0	1	0
ATIC	mRNA	624	799	958	814	1053	967
LOC100418957	ncRNA	0	0	2	0	0	0
FDPSP3	ncRNA	50	11	7	4	15	12
LOC100418959	ncRNA	0	0	0	0	0	0
MYZAP	mRNA	0	0	0	0	0	0
FDPSP4	ncRNA	3	10	9	17	23	14
FDPSP9	ncRNA	7	4	11	15	13	5
SCNN1G	mRNA	0	0	0	0	0	0
FDPSP8	ncRNA	7	17	24	36	34	17
SCNN1B	mRNA	0	0	0	0	0	0
SCN5A	mRNA	5	3	5	0	4	2
SCNN1A	mRNA	19	13	5	20	9	12
SCNN1D	mRNA	48	14	20	31	35	30
GBA	mRNA	553	586	695	549	819	734
LOC100418943	ncRNA	12	17	7	6	5	7
LOC100418940	ncRNA	0	0	0	0	0	0
NR_027462.1	ncRNA	0	0	0	0	2	0
OR1M1	mRNA	0	0	0	0	0	0
GCG	mRNA	0	0	0	0	0	3
GCK	mRNA	1	0	0	0	0	1
CUL4A	mRNA	1565	1575	2155	1564	1810	1832
LOC729466	ncRNA	135	85	86	209	145	124
SCN4B	mRNA	1	10	0	3	7	1
CUL4B	mRNA	718	583	636	793	843	708
LOC729461	mRNA	0	0	0	0	0	0
SCN4A	mRNA	14	0	3	10	6	32
LOC391136	ncRNA	4	2	5	8	9	9
GCA	mRNA	5	7	31	11	28	35
FST	mRNA	0	0	0	0	0	0
WASH6P	ncRNA	357	355	422	353	459	356
TRNAG-CCC	tRNA	0	0	0	0	0	0
WWP2	mRNA	968	1070	1300	1283	1427	1591
WWP1	mRNA	778	722	838	841	836	759
WWOX	mRNA	86	109	121	74	109	117
FTL	mRNA	6378	7519	7099	7242	8595	7388
SGPL1	mRNA	462	433	577	637	552	617
C5AR1	mRNA	1	0	0	0	0	0
FRY	mRNA	34	140	36	31	116	39
WASH5P	miscRNA	36	93	44	52	84	57
IGHD1-7	mRNA	0	0	0	0	0	0
ACAP3	mRNA	485	430	480	563	622	446
ACAP1	mRNA	3861	3850	4265	4795	4608	3594
ACAP2	mRNA	968	829	1003	1154	1053	913
ATP5C1	mRNA	1401	1684	1844	1666	2024	1838
OR2D2	mRNA	0	0	0	0	0	0
NCBP2L	ncRNA	0	0	0	0	0	0
CDCA7L	mRNA	259	305	445	424	499	481
OR2D3	mRNA	0	0	0	0	0	0
LOC400174	ncRNA	5	8	8	11	12	10
MDH2	mRNA	1305	1296	1593	1850	1786	1837
MDH1	mRNA	883	1033	1197	1358	1586	1577
FUS	mRNA	3656	4137	5431	5536	6553	5987
OR2B6	mRNA	0	0	0	1	1	0
OR2B3	mRNA	0	0	0	0	0	0
ACAT2	mRNA	254	441	709	568	743	720
IGHD1-1	mRNA	0	0	0	0	0	0
ACAT1	mRNA	271	360	400	471	539	414
FUZ	mRNA	176	143	109	124	118	134
OR2C3	mRNA	0	0	0	0	0	0
OR2C1	mRNA	0	0	0	0	0	0
MDFI	mRNA	0	0	0	0	0	0
IGLV10-54	mRNA	5	3	0	0	1	0
OR2A2	mRNA	1	0	0	0	0	0
OR2A5	mRNA	0	0	0	0	0	0
OR2A4	mRNA	1	6	18	0	8	12
OR2A7	mRNA	5	8	26	4	6	13
FLJ46257	miscRNA	0	0	0	0	0	0
FTO	mRNA	270	401	336	444	460	398
FTX	miscRNA	92	89	108	111	102	111
ZFHX4	mRNA	0	0	5	5	1	0
WASH7P	miscRNA	277	332	284	306	394	296
FUK	mRNA	190	155	175	173	177	198
ZFHX2	mRNA	8	8	3	16	16	12
ZFHX3	mRNA	274	311	441	420	425	471
OR2B2	mRNA	0	0	0	0	0	0
STEAP3	mRNA	4	0	3	0	0	1
OR10A5	mRNA	0	0	0	0	0	0
STEAP4	mRNA	0	0	0	0	0	0
OR10A6	mRNA	0	0	0	0	0	0
OR10A3	mRNA	0	0	0	0	0	0
OR10A4	mRNA	0	0	0	0	2	1
OR10A2	mRNA	0	0	0	0	0	0
LOC100996300	mRNA	0	0	0	0	0	0
LOC100996301	mRNA	0	0	0	0	0	0
RPL23AP39	ncRNA	0	0	0	0	0	0
RPL23AP38	ncRNA	7	2	12	4	9	3
RPL23AP37	ncRNA	40	57	67	36	63	42
SNAR-B2	snRNA	0	0	0	0	0	0
RPL23AP36	ncRNA	0	0	0	0	0	0
OR10A7	mRNA	0	0	0	0	0	0
SNAR-B1	snRNA	0	0	0	0	0	0
RPL23AP35	ncRNA	0	0	3	1	0	1
RPL23AP44	ncRNA	1	0	1	1	0	0
RPL23AP45	ncRNA	7	5	9	6	6	6
RPL23AP42	ncRNA	5387	5150	5613	3900	5107	4752
RPL23AP43	ncRNA	17	20	29	21	24	21
RPL23AP40	ncRNA	0	0	0	0	0	0
FXN	mRNA	175	219	286	140	222	238
RPL23AP41	ncRNA	2	4	5	5	5	3
LOC100996303	ncRNA	10	9	9	6	8	3
LOC100996305	miscRNA	1	0	1	1	0	0
LOC100418888	ncRNA	1	2	10	2	2	7
LOC100996304	mRNA	0	0	0	0	0	0
LOC100996307	mRNA	6	6	0	10	10	9
LOC100418883	ncRNA	1	0	0	0	0	8
WASH2P	miscRNA	290	282	437	403	496	304
LOC100996306	ncRNA	0	0	0	0	0	0
LOC100418882	ncRNA	2	0	0	0	0	0
LOC100996309	ncRNA	5	4	3	1	3	1
LOC100418885	ncRNA	0	0	0	0	0	0
LOC100996308	miscRNA	44	36	61	32	35	60
LOC100418884	ncRNA	0	0	0	0	0	0
RPL23AP29	ncRNA	0	0	0	0	0	0
RPL23AP28	ncRNA	0	0	0	0	0	0
SNAR-C3	snRNA	0	0	0	0	0	0
RPL23AP25	ncRNA	6	6	7	6	5	6
SIGMAR1	mRNA	476	569	841	584	714	697
SNAR-C2	snRNA	0	0	0	0	0	0
RPL23AP24	ncRNA	4	6	7	5	7	4
SNAR-C5	snRNA	0	0	0	0	0	0
RPL23AP27	ncRNA	0	0	1	0	1	0
SNAR-C4	snRNA	0	0	0	0	0	0
RPL23AP26	ncRNA	4	3	1	0	2	3
RPL23AP31	ncRNA	11	6	8	6	14	8
RPL23AP32	miscRNA	5	5	4	6	7	6
RPL23AP33	ncRNA	0	0	0	0	0	0
SNAR-C1	snRNA	0	0	0	0	0	0
RPL23AP34	ncRNA	3	5	8	4	9	3
OR2H2	mRNA	0	0	2	0	0	0
OR2H1	mRNA	0	0	0	0	0	0
RPL23AP30	ncRNA	2	2	1	7	2	3
LOC440568	ncRNA	25	35	60	65	110	95
LOC100418898	ncRNA	3	0	0	0	0	0
STEAP2	mRNA	0	0	0	1	0	0
LOC440563	mRNA	1	1	1	4	6	4
STEAP1	mRNA	0	2	3	3	3	1
LOC100996320	miscRNA	0	0	0	0	0	0
LOC100996321	miscRNA	0	0	0	0	0	0
LOC100996322	ncRNA	0	0	0	0	0	0
PARD3	mRNA	0	3	0	0	1	0
LOC100996323	ncRNA	11	8	15	12	9	7
NANOGP10	ncRNA	0	0	0	0	0	0
RPL23AP16	ncRNA	0	0	0	0	0	0
RPL23AP15	ncRNA	0	4	6	0	2	0
NANOGP11	ncRNA	0	1	0	0	3	0
RPL23AP14	ncRNA	3	5	4	6	8	4
RPL23AP19	ncRNA	0	1	1	5	2	2
RPL23AP18	ncRNA	49	50	53	38	46	48
RPL23AP17	ncRNA	0	3	0	0	3	0
OR2G3	mRNA	0	0	0	0	0	0
OR2G2	mRNA	0	0	0	0	0	0
RPL23AP22	ncRNA	2	0	0	1	1	0
MDC1	mRNA	1576	1346	1672	1362	1598	1282
RPL23AP23	ncRNA	0	5	0	2	3	9
OR2G6	mRNA	0	0	0	0	0	0
RPL23AP20	ncRNA	2	1	0	3	11	1
RPL23AP21	ncRNA	15	6	8	8	10	9
LOC100996329	mRNA	0	0	0	0	0	0
LOC100996328	miscRNA	21	11	9	10	16	10
BPIFA4P	miscRNA	0	0	0	0	0	0
LOC100996325	mRNA	0	0	0	0	0	0
LOC440577	ncRNA	409	464	561	601	567	717
LOC100996324	miscRNA	0	1	5	1	12	16
LOC100996327	ncRNA	0	0	0	0	0	0
WASH4P	ncRNA	187	216	151	283	280	240
FLJ25715	miscRNA	0	0	0	1	0	2
LOC100996326	miscRNA	5	15	8	1	14	10
SNAR-A9	snRNA	0	0	0	0	0	0
LOC100996311	miscRNA	25	43	23	29	35	16
FYB	mRNA	4852	3193	3939	4129	3287	2528
SNAR-A8	snRNA	0	0	0	0	0	0
LOC100996312	mRNA	0	0	0	0	0	0
LOC100996310	miscRNA	9	2	4	0	3	2
SNAR-A1	snRNA	0	0	0	0	0	0
SNAR-A3	snRNA	0	0	0	0	0	0
SNAR-A2	snRNA	0	0	0	0	0	0
TEX9	mRNA	0	0	0	1	1	0
SNAR-A5	snRNA	0	0	0	0	0	0
SNAR-A4	snRNA	0	0	0	0	0	0
SNAR-A7	snRNA	0	0	0	0	0	0
SNAR-A6	snRNA	0	0	0	0	0	0
BLVRA	mRNA	255	177	186	240	298	205
OR2F2	mRNA	0	0	0	0	0	0
TEX2	mRNA	286	421	432	456	499	568
OR2F1	mRNA	0	0	0	0	0	0
RPL23AP10	ncRNA	0	0	0	0	0	0
FYN	mRNA	2294	2042	2002	2342	2273	1775
RPL23AP11	ncRNA	4	8	2	6	10	3
RPL23AP12	ncRNA	28	19	19	21	22	13
BLVRB	mRNA	47	47	32	65	72	50
ZSCAN12P1	miscRNA	12	3	5	1	8	9
LOC100996319	miscRNA	1	5	4	0	2	1
LOC100996318	mRNA	0	0	1	0	0	0
ATP5A1	mRNA	3054	3093	3832	3320	4044	3863
WASH3P	miscRNA	350	515	371	384	618	341
LOC100996317	mRNA	413	384	352	257	358	323
LOC100996315	ncRNA	0	0	0	0	0	1
LOC100996314	mRNA	119	90	139	109	91	69
LOC100996313	ncRNA	0	0	0	0	0	0
LOC100996348	miscRNA	0	0	0	0	0	0
LOC100996349	miscRNA	1	2	0	0	0	4
LOC100996346	mRNA	0	0	0	0	0	0
OR4T1P	ncRNA	0	0	0	0	0	0
LOC100996347	miscRNA	0	0	0	0	0	0
PSMC1P13	ncRNA	0	0	0	0	0	0
PSMC1P12	ncRNA	2	2	0	2	0	6
PSMC1P11	ncRNA	3	3	3	3	1	3
PSMC1P10	ncRNA	7	5	5	2	3	4
APOBEC3G	mRNA	2563	3355	2834	2814	3937	2635
LOC440518	miscRNA	0	0	0	0	0	0
APOBEC3H	mRNA	856	966	986	766	1137	895
APOBEC3F	mRNA	459	393	451	444	595	539
APOBEC3C	mRNA	1244	1417	1595	1568	1947	1578
LOC440514	ncRNA	264	330	342	280	409	389
APOBEC3D	mRNA	682	598	459	641	661	414
APOBEC3B	mRNA	302	173	214	549	319	450
APOBEC3A	mRNA	44	19	19	48	39	32
LOC100996340	ncRNA	0	0	0	0	0	0
LOC100996345	miscRNA	0	0	0	0	1	0
LOC100996344	miscRNA	13	11	29	6	16	16
LOC100996343	ncRNA	0	0	0	0	0	0
LOC100996342	miscRNA	0	0	0	0	0	0
LOC100996335	miscRNA	0	0	0	0	0	0
LOC100996336	miscRNA	1	1	3	1	3	0
LOC100996337	mRNA	0	0	0	0	0	0
LOC100996338	miscRNA	0	0	0	0	0	0
LOC100996339	miscRNA	0	2	0	0	0	0
LOC100126822	ncRNA	6	6	20	13	11	7
RAI14	mRNA	0	1	0	0	1	0
LOC440525	ncRNA	319	287	292	362	426	445
LOC100133225	ncRNA	0	0	0	0	3	1
LSAMP	mRNA	0	0	0	0	0	0
LOC100996330	ncRNA	3	2	0	2	1	1
LOC100996332	miscRNA	6	13	16	17	15	6
LOC100996331	mRNA	0	0	0	0	0	0
TMEM248P1	ncRNA	0	0	0	0	0	0
LOC100996334	ncRNA	0	0	0	0	0	0
LOC100996333	mRNA	0	0	0	2	0	0
LOC731631	ncRNA	0	0	0	1	0	0
LOC100996368	mRNA	3	8	1	4	6	9
LOC100996369	mRNA	0	0	0	0	0	0
COPS7A	mRNA	227	233	230	258	301	310
BTN2A3P	miscRNA	53	46	33	49	57	35
COPS7B	mRNA	337	365	385	355	441	404
LOC100133251	mRNA	0	0	0	0	0	1
LOC100133252	ncRNA	2	0	23	2	1	1
MTND2P3	ncRNA	0	0	0	0	0	0
GFM2	mRNA	245	255	286	303	321	365
MTND2P4	ncRNA	0	0	0	0	0	0
MTND2P5	ncRNA	3	0	0	1	0	0
MDP1	mRNA	58	60	42	82	84	68
MTND2P6	ncRNA	0	0	0	0	1	0
MTND2P7	ncRNA	0	0	0	0	0	0
MTND2P8	ncRNA	0	0	0	1	0	0
GFM1	mRNA	429	425	484	497	558	503
MTND2P9	ncRNA	6	7	8	6	6	10
LOC100996367	ncRNA	1	2	0	3	5	4
LOC100996366	miscRNA	131	66	104	79	121	91
OR10C1	mRNA	0	0	0	0	0	0
LOC100996365	mRNA	0	0	0	0	0	0
LOC100996363	miscRNA	1	0	0	0	0	0
MTND2P1	ncRNA	0	0	0	0	0	0
LOC100996361	ncRNA	1	9	2	13	6	6
MTND2P2	ncRNA	0	2	3	1	0	2
FN1	mRNA	25	65	31	54	262	119
LOC100996360	ncRNA	0	0	0	0	0	0
OR4G11P	ncRNA	0	0	0	0	0	0
TESC	mRNA	401	493	558	652	716	847
SPTBN5	mRNA	101	310	126	53	189	89
LOC100996357	miscRNA	21	20	15	19	13	9
OOEP	mRNA	13	2	3	2	0	3
LOC100996358	mRNA	11	10	16	15	14	11
LOC100996359	miscRNA	43	46	63	121	72	92
SPTBN4	mRNA	0	1	3	3	2	1
NTPCR	mRNA	116	180	118	163	200	145
UBOX5	mRNA	155	77	121	154	131	127
TET2	mRNA	689	674	610	630	757	504
TET1	mRNA	161	62	92	120	79	56
TET3	mRNA	949	827	955	758	893	808
LOC100133244	ncRNA	25	9	29	19	22	48
FLG	mRNA	2	0	0	0	1	0
LOC100996354	ncRNA	3	0	2	0	0	0
SPTBN2	mRNA	1	3	5	13	26	3
LOC100996353	miscRNA	0	1	1	0	1	1
SPTBN1	mRNA	10405	8008	9484	7596	9566	7863
OR10D3	ncRNA	0	0	0	0	0	0
LOC100996356	mRNA	10417	14667	20131	22335	21853	23595
LOC100996355	miscRNA	0	0	0	0	0	0
LOC100996350	mRNA	0	3	0	3	0	0
SCMH1	mRNA	186	232	391	324	381	384
FLJ39534	miscRNA	19	7	16	13	4	1
LOC100996352	ncRNA	0	0	0	0	0	0
LOC100996351	ncRNA	9	10	6	9	21	17
OR2A1	mRNA	5	6	18	1	5	6
SGPP1	mRNA	225	256	293	348	336	335
SGPP2	mRNA	5	33	12	7	8	3
TERC	telomerase_RNA	3	1	0	7	1	1
LOC100996384	ncRNA	4	6	3	3	4	4
FOS	mRNA	197	93	253	297	263	409
LOC100996385	miscRNA	1	4	1	0	2	0
LOC100996382	mRNA	0	0	0	0	0	0
LOC100996388	miscRNA	81	97	99	98	115	79
LOC100996389	ncRNA	0	0	0	1	0	0
LOC100996386	mRNA	0	0	0	0	0	0
LOC100996387	ncRNA	0	0	0	0	0	0
LOC100996380	mRNA	0	0	0	0	0	0
LOC100996381	miscRNA	56	67	33	57	28	49
MDN1	mRNA	2985	2996	3623	2787	3214	3117
FLJ46284	miscRNA	0	0	0	0	0	0
IGLV10-67	mRNA	0	0	0	0	0	0
TERT	mRNA	0	1	25	0	2	2
RPS10P11	ncRNA	4	1	9	3	4	3
LOC100133261	ncRNA	0	0	0	0	0	0
RPS10P12	ncRNA	0	1	0	0	0	0
RPS10P13	ncRNA	67	75	86	86	99	85
PARM1	mRNA	0	3	0	0	7	0
CAMK1G	mRNA	0	0	0	0	0	0
RPS10P14	ncRNA	11	14	12	6	23	11
MRPL9P1	ncRNA	7	2	0	1	6	4
PPAP2C	mRNA	0	2	3	0	1	2
RPS10P10	ncRNA	1	1	1	2	8	4
LOC100996379	ncRNA	5	9	10	6	6	4
OR10J5	mRNA	0	0	0	0	0	0
OR10J4	ncRNA	0	0	0	0	0	0
OR10J3	mRNA	0	0	0	0	0	0
OR10J1	mRNA	0	0	0	0	0	0
LOC100996371	miscRNA	0	0	0	0	0	0
LOC100996372	mRNA	0	0	0	0	0	0
LOC100996373	ncRNA	0	0	1	0	0	0
LOC100996374	miscRNA	2	0	0	1	0	0
COPS5P	ncRNA	0	1	0	1	2	4
LOC100996376	miscRNA	52	60	36	20	30	28
LOC100996377	ncRNA	0	0	0	0	0	0
LOC100996378	mRNA	13	13	7	5	2	2
MDM2	mRNA	813	989	898	1092	1559	1194
MDM4	mRNA	1239	863	977	1237	1268	1110
MDM1	mRNA	311	296	345	350	349	301
LOC100133267	mRNA	0	0	0	0	0	0
LOC100996370	ncRNA	102	88	53	67	98	36
CAMK1D	mRNA	74	69	96	87	126	68
RPS10P20	ncRNA	8	5	7	4	6	7
FRK	mRNA	0	0	3	0	0	0
RPS10P21	ncRNA	0	0	0	0	0	0
ENDOV	mRNA	60	49	61	77	54	88
RPS10P24	ncRNA	0	1	0	0	0	0
RPS10P25	ncRNA	0	0	0	3	0	0
RPS10P22	ncRNA	13	13	13	6	15	10
CAMK2G	mRNA	903	988	1002	1056	976	979
RPS10P23	ncRNA	4	2	5	5	4	3
ENDOU	mRNA	3	0	0	0	1	5
OR10G2	mRNA	1	2	6	3	10	3
OR10G4	mRNA	0	0	0	0	0	0
OR10G3	mRNA	0	0	0	0	0	0
OR10G6	ncRNA	0	0	0	0	0	0
OR10G7	mRNA	0	0	0	0	0	0
OR10G8	mRNA	0	0	0	0	0	0
OR10G9	mRNA	0	0	0	0	0	0
TEPP	mRNA	4	4	16	0	0	0
LOC100133299	miscRNA	0	3	0	0	0	0
CAMK2D	mRNA	656	565	680	754	672	670
RPS10P18	ncRNA	2	1	2	0	0	1
HINFP	mRNA	286	271	274	348	362	341
RPS10P17	ncRNA	24	27	23	17	25	20
CAMK2B	mRNA	3	1	2	1	0	1
RPS10P16	ncRNA	34	33	38	27	28	20
GFI1	mRNA	1116	1060	1033	1426	1295	1419
RPS10P15	ncRNA	181	194	200	166	201	132
PPAP2A	mRNA	70	108	80	274	143	285
CAMK2A	mRNA	1	0	0	0	0	0
PPAP2B	mRNA	0	0	1	0	0	0
RPS10P19	ncRNA	3465	4192	4864	3737	4686	4098
RPS10P30	ncRNA	3	2	1	0	10	4
RPS10P31	ncRNA	1	0	0	0	1	0
LOC100133284	ncRNA	1	4	0	2	3	0
OR10H1	mRNA	0	0	0	0	0	0
PARK2	mRNA	1	1	4	3	0	1
OR10H5	mRNA	0	0	0	0	0	0
OR10H4	mRNA	0	0	0	0	0	0
OR10H3	mRNA	0	0	0	0	0	0
PARK7	mRNA	1204	1254	1478	1284	1684	1542
AMMECR1L	mRNA	501	542	494	578	689	529
OR10H2	mRNA	0	0	0	0	0	0
LOC100996397	mRNA	0	0	0	0	0	0
LOC100996398	miscRNA	0	0	0	0	0	0
LOC100996399	ncRNA	0	0	1	0	0	0
LOC100996393	miscRNA	0	0	0	0	0	0
LOC100996394	mRNA	0	0	0	0	0	0
ENDOG	mRNA	96	144	156	170	127	116
LOC100996395	miscRNA	73	33	40	46	40	22
PECAM1	mRNA	1263	891	1181	1597	1227	1373
LOC100133286	miscRNA	8	16	19	25	31	33
RPS10P27	ncRNA	1	3	1	2	3	1
LOC100509303	miscRNA	0	0	0	0	0	0
RPS10P26	ncRNA	196	144	164	234	182	183
TEP1	mRNA	1720	1199	1272	1497	1412	1206
RPS10P29	ncRNA	13	17	31	11	19	23
LOC100996391	ncRNA	7	7	7	3	7	9
RPS10P28	ncRNA	13	5	15	50	22	9
LOC100996392	mRNA	0	0	0	0	0	0
DND1P2	ncRNA	29	42	23	31	69	19
DND1P1	ncRNA	26	26	27	21	42	39
LOC100499399	ncRNA	1	1	2	1	3	0
PVRIG	mRNA	470	378	499	469	470	336
ACBD7	mRNA	21	17	33	24	22	20
ACBD6	mRNA	213	200	239	289	308	426
TRNAL48	ncRNA	0	0	0	0	0	0
SNORD13P2	ncRNA	0	3	2	2	1	0
ACBD5	mRNA	485	459	511	541	576	486
ACBD4	mRNA	107	138	85	104	119	81
SNORD13P3	ncRNA	0	2	4	3	1	0
TRNAL38	tRNA	0	0	0	0	0	0
ACBD3	mRNA	343	405	374	540	560	436
LOC285074	miscRNA	440	374	288	432	409	377
IGLV6-57	mRNA	1	0	0	0	0	0
AIF1L	mRNA	1	4	4	0	1	2
IQCB2P	ncRNA	12	20	14	26	35	14
RSL24D1P10	ncRNA	0	1	0	0	0	0
MACC1-AS1	miscRNA	0	0	0	0	0	0
RSL24D1P11	ncRNA	7	5	11	7	10	14
AUP1	mRNA	1244	1089	1171	1277	1467	1331
LOC442603	ncRNA	66	91	77	82	100	91
PTPRJ	mRNA	3956	3886	4606	4610	5154	4308
OPA3	mRNA	244	278	273	304	312	236
PTPRK	mRNA	99	30	68	69	60	51
OR2S2	mRNA	0	0	0	0	0	0
PTPRM	mRNA	18	364	102	32	216	56
OPA1	mRNA	596	673	779	856	983	983
PTPRF	mRNA	7	159	9	4	140	11
FAM108C1	mRNA	2	25	10	7	5	18
PTPRG	mRNA	0	0	0	1	0	0
PTPRH	mRNA	0	0	0	0	0	0
PTPRR	mRNA	3	2	1	1	1	7
PTPRS	mRNA	0	3	0	1	3	2
TRNAL32	tRNA	5	1	1	6	1	1
PTPRT	mRNA	0	0	0	0	0	0
TRNAL30	tRNA	0	0	0	0	0	0
PTPRU	mRNA	3	0	0	1	5	1
PTPRN	mRNA	0	1	0	1	1	0
TRNAL36	tRNA	0	0	3	0	0	0
PTPRO	mRNA	20	40	14	4	17	23
TRNAL35	tRNA	0	0	0	0	0	0
TRNAL34	tRNA	0	0	0	0	0	0
PTPRQ	mRNA	0	0	0	0	0	0
LOC285084	miscRNA	0	0	0	0	0	0
TRNAL29	tRNA	0	0	0	1	2	0
MIRLET7D	miRNA	4	9	5	3	10	5
MIRLET7E	miRNA	0	0	0	0	0	0
MIRLET7B	miRNA	0	0	0	0	0	0
TRNAL27	tRNA	3	0	0	7	1	1
FAM90A10P	miscRNA	0	0	0	0	0	0
MIRLET7C	miRNA	0	0	0	0	0	0
TRNAL28	tRNA	0	0	0	0	0	0
MIRLET7I	miRNA	0	0	0	0	0	1
MIRLET7G	miRNA	1	6	1	0	4	4
OR10K1	mRNA	0	0	0	0	0	0
OR10K2	mRNA	0	0	0	0	0	0
FAM108B1	mRNA	274	231	193	301	253	237
ATP5SL	mRNA	355	355	463	407	402	407
ACADSB	mRNA	217	265	256	306	296	299
OR2T2	mRNA	0	0	0	0	0	0
OR2T1	mRNA	0	0	0	0	0	0
OR2T4	mRNA	0	0	0	0	0	0
OR2T3	mRNA	0	0	0	0	0	0
TRNAL24	tRNA	0	0	0	0	0	0
HFE	mRNA	32	20	27	20	42	49
TRNAL23	tRNA	0	0	0	0	0	0
TRNAL26	tRNA	0	0	0	0	0	0
TEN1	mRNA	58	48	82	69	64	74
TRNAL20	tRNA	3	0	0	5	1	1
TRNAL22	tRNA	0	0	0	0	0	0
PVRL4	mRNA	2	0	4	12	3	2
TRNAL16	tRNA	0	0	0	0	0	0
PVRL1	mRNA	4	9	9	19	16	10
TRNAL17	tRNA	1	0	1	5	3	1
FAM90A11P	ncRNA	1	0	0	2	0	0
PVRL3	mRNA	81	39	118	63	73	103
LOC285095	miscRNA	4	0	6	0	1	2
PVRL2	mRNA	1	7	3	2	3	5
TRNAL19	tRNA	0	0	0	0	0	0
OR2T5	mRNA	0	0	0	0	0	2
OR2T6	mRNA	0	0	0	0	0	0
OR2T7	ncRNA	0	0	0	0	0	0
OR2T8	mRNA	0	0	0	0	0	0
UNC45B	mRNA	81	13	22	27	25	3
UNC45A	mRNA	951	952	1113	1103	1149	977
RANBP17	mRNA	0	1	0	1	2	0
NPLOC4	mRNA	1253	1360	1651	1469	1679	1573
FAM108A1	mRNA	767	744	869	780	776	715
TRNAL15	tRNA	0	0	0	2	0	0
HGD	mRNA	2	4	3	2	4	6
TRNAL14	tRNA	0	0	0	0	0	0
TRNAL13	tRNA	0	0	0	1	0	0
TRNAL12	tRNA	0	0	0	0	0	0
HGF	mRNA	0	0	0	0	0	0
TRNAL11	tRNA	0	0	0	0	0	0
FAM108A2	ncRNA	130	164	149	172	193	188
TRNAL10	tRNA	0	0	0	0	0	0
FAM90A12P	ncRNA	0	0	0	0	0	0
HGS	mRNA	676	651	671	943	913	821
OR2Q1P	ncRNA	0	0	0	0	0	0
RANBP10	mRNA	399	365	520	361	468	316
ASPDH	mRNA	23	24	9	12	14	10
HLF	mRNA	0	1	2	2	6	9
LOC100133445	miscRNA	198	148	130	178	163	145
NFYAP1	ncRNA	0	0	0	0	0	0
LOC388152	miscRNA	12	9	17	13	10	23
OR2V1	mRNA	0	0	0	0	0	0
OR2V2	mRNA	0	0	0	0	0	0
POMGNT1	mRNA	403	477	514	394	500	440
HLX	mRNA	0	0	2	0	0	0
FAM90A13P	ncRNA	0	0	0	0	0	0
GUSBP8	ncRNA	3	0	0	1	0	0
GUSBP7	ncRNA	0	0	0	0	0	0
GUSBP9	miscRNA	152	73	51	101	72	24
GUSBP4	miscRNA	66	54	42	39	55	26
GUSBP3	miscRNA	69	61	29	59	67	29
OR10P1	mRNA	2	0	0	0	0	0
GUSBP5	miscRNA	1	13	20	16	10	12
GUSBP1	miscRNA	82	90	76	109	84	74
ARHGEF4	mRNA	53	16	37	8	6	14
GUSBP2	miscRNA	76	55	53	60	71	40
ARHGEF3	mRNA	1933	2112	1399	2184	2981	1666
ARHGEF2	mRNA	1711	1483	1595	1467	1822	1360
ARHGEF1	mRNA	6160	5438	5500	6271	5441	5219
ARHGEF7	mRNA	1553	1660	1619	1986	2002	1984
ARHGEF6	mRNA	3402	3650	3857	4318	5070	4601
GMEB2	mRNA	329	293	362	434	385	442
GMEB1	mRNA	320	340	413	465	513	456
ARHGEF5	mRNA	109	121	329	79	135	215
LOC729506	miscRNA	0	0	0	0	0	0
HN1	mRNA	763	821	913	1094	1092	1221
ARHGEF9	mRNA	432	521	551	527	509	680
OR2W5	mRNA	0	0	0	0	0	0
OR2W3	mRNA	0	1	1	0	0	0
OR2W1	mRNA	0	0	0	0	0	0
FAM90A14P	ncRNA	0	0	0	0	0	0
CYBRD1	mRNA	8	8	40	15	32	62
GANAB	mRNA	4333	4031	4740	5221	5065	4592
LOC729532	ncRNA	47	39	43	45	60	60
HK2	mRNA	375	210	371	878	585	619
HK1	mRNA	3790	3244	4407	4428	4814	4543
HCG4P3	ncRNA	14	16	6	6	18	10
HCG4P5	ncRNA	0	1	3	2	1	2
HCG4P4	ncRNA	0	0	0	0	0	6
HCG4P7	ncRNA	11	15	2	10	18	2
HCG4P8	ncRNA	0	2	0	0	0	0
FAM90A15P	ncRNA	0	0	0	0	0	0
HCG4P9	ncRNA	13	1	3	2	1	2
LOC344653	ncRNA	29	23	33	19	49	37
HK3	mRNA	3	0	0	0	0	1
DAP3P1	ncRNA	0	6	5	1	1	3
SPAG11B	mRNA	0	0	0	0	0	0
SPAG11A	mRNA	0	0	0	0	0	0
SLC4A8	mRNA	179	167	258	214	282	266
SLC4A7	mRNA	959	1164	1144	1135	1037	979
SLC4A9	mRNA	8	5	6	8	8	6
OR10R2	mRNA	0	0	0	0	0	0
RANBP3L	mRNA	0	0	0	0	0	0
OR2Y1	mRNA	0	0	0	0	0	0
HSPB2-C11orf52	miscRNA	0	0	1	0	0	0
EXPH5	mRNA	10	17	5	6	14	9
OR2T32P	ncRNA	0	0	0	0	0	0
FAM90A16P	ncRNA	0	0	0	0	0	0
SLC31A1P1	ncRNA	27	9	7	13	12	17
OR10Q1	mRNA	0	0	0	0	0	0
CTNNAL1	mRNA	71	114	135	217	248	172
OR2J3	mRNA	0	0	0	0	0	0
OR10T2	mRNA	0	0	0	0	0	0
OR2J1	ncRNA	0	0	0	0	0	0
OR2J2	mRNA	0	0	0	0	0	0
SH2D7	mRNA	0	4	7	1	7	8
SH2D5	mRNA	0	0	1	0	1	2
LOC729557	ncRNA	18	27	38	30	29	36
SH2D6	mRNA	0	2	1	1	4	1
LONRF3	mRNA	3	8	1	14	14	2
LONRF1	mRNA	70	54	68	123	142	101
CYP2F1P	ncRNA	42	24	22	21	32	23
LONRF2	mRNA	1	8	6	10	8	9
LOC400347	ncRNA	10	4	5	10	7	9
OR10S1	mRNA	0	0	0	0	0	0
HAL	mRNA	2	4	6	2	7	3
OR2K2	mRNA	0	0	0	0	0	0
TECR	mRNA	397	392	409	522	445	454
OR2L8	mRNA	0	0	0	0	0	0
OR2L5	mRNA	0	0	0	0	0	0
SOGA2P1	ncRNA	0	0	0	0	0	0
CNTFR	mRNA	1	0	0	0	0	0
OR2L3	mRNA	0	0	0	0	0	0
MIR3910-2	miRNA	0	0	0	0	0	0
LOC391092	ncRNA	0	0	0	0	0	0
OR2L2	mRNA	0	0	0	0	0	0
LOC285000	miscRNA	0	0	0	0	0	0
LYSMD2	mRNA	228	171	221	208	206	186
LOC729574	mRNA	1	0	0	0	0	0
LYSMD1	mRNA	43	30	48	43	52	28
LYSMD4	mRNA	102	131	103	177	140	144
ATP5L2	mRNA	20	39	39	25	33	21
LYSMD3	mRNA	152	163	206	236	243	200
OR10W1	mRNA	0	0	0	0	0	0
AGPAT4-IT1	miscRNA	30	39	42	12	55	20
OR2M7	mRNA	0	0	0	0	0	0
ATP5J2	mRNA	695	604	836	684	893	823
OR2M2	mRNA	0	0	0	0	0	0
OR2M3	mRNA	0	0	0	0	0	0
OR2M4	mRNA	0	0	0	0	0	0
OR2M5	mRNA	0	0	0	0	0	0
TEFM	mRNA	66	62	75	75	104	90
ZC2HC1C	mRNA	28	21	10	20	31	18
MIR3910-1	miRNA	0	0	0	0	0	0
ZC2HC1A	mRNA	5	13	0	4	12	1
LOC391073	ncRNA	0	0	1	0	0	1
ZC2HC1B	mRNA	0	0	0	0	0	0
OR10V1	mRNA	0	0	0	0	0	0
TUFMP1	ncRNA	28	25	68	37	36	25
WWC1	mRNA	0	0	1	0	0	0
PIP5K1B	mRNA	9	17	32	19	51	53
PIP5K1C	mRNA	516	530	556	729	678	526
WWC2	mRNA	0	0	0	0	0	0
BMPR1APS2	ncRNA	8	22	15	7	23	13
BMPR1APS1	ncRNA	5	18	6	6	14	14
PIP5K1A	mRNA	576	622	624	796	864	800
HDX	mRNA	6	2	6	4	4	8
JRKL-AS1	miscRNA	0	0	0	0	0	0
DBIL5P2	miscRNA	2	1	0	1	0	0
HDC	mRNA	1	6	1	4	7	7
WWC3	mRNA	596	657	707	724	796	600
CABLES2	mRNA	250	319	377	362	372	376
IPMK	mRNA	71	112	97	121	87	96
CABLES1	mRNA	52	46	40	74	45	143
LOC391020	ncRNA	3	1	0	0	4	3
CSHL1	mRNA	0	0	0	0	0	0
RNU6ATAC	snRNA	10	2	5	15	5	4
IPO9	mRNA	1030	1098	1464	1284	1671	1393
IPO8	mRNA	778	670	900	846	934	901
ACADVL	mRNA	2488	2426	2654	2973	2968	2592
LOC729587	mRNA	0	0	0	0	0	0
IPO7	mRNA	927	917	988	1329	1496	1211
LOC285033	miscRNA	64	50	83	82	84	75
IPO4	mRNA	394	325	381	362	474	421
OR10X1	mRNA	0	0	0	0	0	0
IPO5	mRNA	1066	1121	1509	1243	1648	1689
LOC391012	ncRNA	1	1	5	5	5	1
BTAF1	mRNA	1369	1666	1638	1491	1866	1537
HBM	mRNA	0	0	0	0	0	0
ATP5G2	mRNA	1042	1100	1192	1027	1184	951
ATP5G1	mRNA	167	177	195	197	297	232
ATP5G3	mRNA	1004	916	1314	1293	1545	1466
LOC391048	ncRNA	9	5	11	5	5	3
SAPCD1	mRNA	39	70	65	65	79	90
SAPCD2	mRNA	238	275	536	478	547	642
SH2B3	mRNA	892	712	834	1154	1246	1044
SH2B2	mRNA	2	3	4	3	2	3
SH2B1	mRNA	632	551	538	529	584	399
A4GNT	mRNA	0	0	0	0	0	0
HBB	mRNA	3	0	0	1	2	0
HBD	mRNA	0	0	0	0	0	0
SCLT1	mRNA	207	196	210	284	336	284
CNTD1	mRNA	16	24	16	23	31	22
CNTD2	mRNA	1	0	0	0	0	0
BMP2KL	ncRNA	1	0	1	3	4	2
YBX1P10	ncRNA	263	354	426	372	480	476
HCK	mRNA	0	0	0	1	0	0
SAAL1	mRNA	89	93	137	133	206	155
ATP5F1	mRNA	946	905	1284	1027	1359	1275
LOC651144	ncRNA	48	27	34	19	37	28
OR10Z1	mRNA	0	0	0	0	0	0
HBZ	mRNA	0	0	0	0	0	0
ZRANB2	mRNA	1023	1085	1306	1144	1380	1131
ZRANB1	mRNA	461	373	376	504	564	384
ZRANB3	mRNA	22	35	14	14	42	24
TBL1X	mRNA	992	887	893	1268	1183	1144
IPPK	mRNA	245	211	242	340	324	288
TBL1Y	mRNA	1	4	5	2	2	2
LOC100996400	miscRNA	0	0	0	0	0	0
QPCTL	mRNA	100	100	124	170	152	153
OVCH1	mRNA	12	0	5	5	0	6
OVCH2	mRNA	0	0	0	0	0	0
OR6C72P	ncRNA	0	0	0	0	0	0
GET4	mRNA	338	347	453	428	408	434
MEI1	mRNA	388	387	412	446	365	480
RTBDN	mRNA	0	0	1	0	0	0
LOC100996409	ncRNA	14	4	16	10	11	17
LOC100996405	mRNA	0	2	0	0	0	0
LOC100996406	ncRNA	5	8	15	7	5	14
ZRSR1	ncRNA	52	52	57	58	73	65
LOC100996407	mRNA	0	0	0	0	0	0
ZRSR2	mRNA	170	180	183	207	265	189
LOC100996408	mRNA	0	0	0	0	0	0
LOC100996401	mRNA	0	0	0	0	0	0
HCAR3	mRNA	0	0	1	0	0	1
LOC100996402	miscRNA	119	122	194	154	211	201
HCAR2	mRNA	0	0	1	1	6	1
LOC100996403	ncRNA	0	0	0	0	0	0
HCAR1	mRNA	0	0	0	0	0	1
LOC100996404	miscRNA	0	0	0	1	0	1
DEPDC7	mRNA	1	11	6	11	15	0
DEPDC1	mRNA	122	162	171	281	296	300
OR6C71P	ncRNA	0	0	0	0	0	0
DEPDC4	mRNA	2	10	2	1	6	2
DEPDC5	mRNA	330	362	328	388	374	328
MKRN4P	ncRNA	6	8	7	8	8	11
GNAS-AS1	antisense_RNA	0	0	0	0	0	0
KIAA0947	mRNA	832	882	1102	1131	1358	1054
ANO1-AS2	miscRNA	0	0	0	0	0	0
EIF1AXP1	ncRNA	144	139	197	177	221	235
RPS15AP7	ncRNA	0	0	0	0	0	0
RPS15AP6	ncRNA	6	7	8	14	5	12
RPS15AP5	ncRNA	124	139	146	151	112	141
RPS15AP4	ncRNA	1	2	0	1	0	2
OR6W1P	miscRNA	0	0	0	0	0	0
RPS15AP3	ncRNA	0	0	0	0	1	0
RPS15AP2	ncRNA	1	1	0	0	0	3
RPS15AP1	ncRNA	1157	1279	1193	975	1159	833
BTF3L4P1	ncRNA	25	28	56	23	45	42
BTF3L4P2	ncRNA	79	81	91	99	111	149
RPS15AP8	ncRNA	2	1	1	0	2	0
BTF3L4P3	ncRNA	2	5	9	7	9	13
KIAA0930	mRNA	885	738	820	1300	916	956
BTF3L4P4	ncRNA	0	0	0	0	0	0
RPS15AP9	ncRNA	0	1	0	0	0	0
PASD1	mRNA	0	0	0	0	0	0
ADPRM	mRNA	99	102	99	106	80	55
LOC100126784	miscRNA	0	0	2	2	0	0
ANKMY2	mRNA	194	274	211	281	286	200
ANKMY1	mRNA	188	188	230	210	252	122
ADPRH	mRNA	75	64	64	138	174	135
HSPE1-MOB4	mRNA	191	147	225	248	282	300
KIAA0922	mRNA	963	978	1030	912	1190	815
LOC440489	ncRNA	28	33	35	27	39	30
HIP1R	mRNA	819	786	817	1093	954	690
LOC100996441	mRNA	1	0	0	0	0	0
OR11A1	mRNA	0	0	0	0	0	0
LOC100996442	miscRNA	13	13	8	10	14	12
LOC100996443	ncRNA	8	5	15	5	7	2
LOC100996444	miscRNA	0	0	0	0	0	0
CAMKK1	mRNA	64	50	64	91	67	75
LOC100996440	mRNA	0	0	0	0	0	0
LOC440461	miscRNA	4	7	16	4	6	3
CAMKK2	mRNA	505	677	703	748	887	749
LOC100996449	ncRNA	18	7	24	15	25	16
MKRN7P	miscRNA	0	0	0	0	0	0
LOC100996446	miscRNA	13	11	14	12	11	11
RESP18	mRNA	0	0	0	0	0	0
LOC100996445	mRNA	0	0	0	0	0	0
LOC100996448	miscRNA	4	1	5	7	2	3
LOC100996447	miscRNA	9	6	10	8	12	20
LOC440459	ncRNA	12	9	18	18	12	20
CATSPER2P1	miscRNA	13	19	69	21	20	32
GEN1	mRNA	190	259	352	435	521	493
LOC100996432	mRNA	0	0	0	0	0	0
LOC100996433	mRNA	0	0	0	0	0	0
LOC100996430	miscRNA	64	81	83	52	68	79
MED6	mRNA	185	227	196	274	284	301
MED7	mRNA	117	106	113	115	126	98
LOC100996439	mRNA	94	411	179	164	441	353
MED4	mRNA	363	328	487	424	545	529
LOC100996438	ncRNA	0	0	0	0	1	0
LOC100996437	miscRNA	9	5	29	9	16	10
LOC100996436	ncRNA	4	7	26	7	12	5
LOC100996435	ncRNA	3	18	3	4	2	3
MED8	mRNA	324	305	389	371	487	362
MED9	mRNA	93	82	141	124	153	105
MKRN8P	ncRNA	2	1	5	3	3	1
LOC100996434	ncRNA	0	1	0	0	3	0
AVEN	mRNA	35	69	116	45	96	118
OR2AD1P	ncRNA	0	0	0	0	0	0
MECR	mRNA	88	76	112	79	105	151
MED1	mRNA	1444	1330	1544	1562	1900	1718
MTND1P9	ncRNA	5	2	5	2	4	4
MTND1P8	ncRNA	0	0	0	0	0	1
PLEK2	mRNA	0	0	0	0	0	0
MTND1P7	ncRNA	0	0	0	0	0	0
MTND1P6	ncRNA	0	0	0	0	0	0
MTND1P5	ncRNA	0	0	0	0	0	0
MTND1P4	ncRNA	0	0	0	0	0	0
MTND1P3	ncRNA	0	0	0	0	0	0
MTND1P2	ncRNA	0	0	0	0	0	0
MTND1P1	ncRNA	0	0	0	0	0	0
LOC100996420	miscRNA	0	0	0	0	0	0
LOC100996421	miscRNA	5	1	0	4	7	2
LOC100996422	miscRNA	8	10	6	10	11	7
LOC440434	miscRNA	246	239	263	220	253	205
LOC100996424	miscRNA	7	16	15	6	13	4
LOC100996423	mRNA	0	0	0	0	0	0
LOC100996426	mRNA	0	0	0	0	0	0
LOC100996425	miscRNA	0	0	0	0	0	0
MEFV	mRNA	0	7	0	0	1	1
LOC100996428	mRNA	0	0	0	0	0	0
MEG8	miscRNA	0	0	0	0	0	0
LOC100996427	miscRNA	0	0	0	0	0	0
MKRN5P	ncRNA	2	2	10	5	11	5
MEG9	miscRNA	0	0	0	0	0	0
LOC100996429	ncRNA	0	0	1	0	0	1
MEG3	miscRNA	0	0	0	0	0	0
LOC100996410	ncRNA	0	0	0	0	0	0
LOC100996411	miscRNA	0	0	0	0	0	0
LOC100996415	miscRNA	0	0	0	0	0	0
OPN5	mRNA	0	0	0	0	0	0
LOC100996414	mRNA	0	0	0	0	0	0
LOC100996413	mRNA	0	0	0	3	1	0
LOC100996412	mRNA	76	52	97	85	35	101
LOC100996419	miscRNA	3	10	5	2	2	4
BPIFB5P	ncRNA	1	1	0	0	2	1
MKRN6P	ncRNA	2	1	2	1	3	6
LOC100996417	miscRNA	5	4	18	5	9	3
NUDCP1	ncRNA	52	45	69	50	71	48
LOC100996416	miscRNA	0	0	0	0	0	0
NUDCP2	ncRNA	109	102	98	171	211	154
OPN3	mRNA	143	109	118	105	146	109
OPN4	mRNA	0	0	0	0	0	0
KLHL4	mRNA	4	0	0	4	0	0
KLHL3	mRNA	63	61	124	33	54	40
KLHL2	mRNA	157	329	225	393	513	320
LOC100996489	mRNA	0	0	0	0	0	0
GP9	mRNA	0	0	0	0	0	1
H19	miscRNA	0	0	2	4	1	0
KLHL1	mRNA	0	0	0	0	0	0
LOC100996488	mRNA	1	0	0	0	0	0
KLHL7	mRNA	190	212	208	231	255	217
KLHL8	mRNA	112	118	169	177	222	200
LOC100996487	mRNA	0	0	0	0	0	0
KLHL5	mRNA	417	375	394	601	537	383
GP5	mRNA	14	18	14	9	24	14
LOC100996486	miscRNA	8	18	14	6	9	19
GP6	mRNA	57	110	116	82	75	78
LOC100996485	mRNA	141	115	158	150	162	225
KLHL6	mRNA	546	418	676	575	782	688
DYSF	mRNA	177	112	134	99	104	75
LOC100996484	ncRNA	0	0	0	0	0	0
ANKRD54P1	ncRNA	0	0	0	1	0	0
LOC100996483	ncRNA	0	0	0	0	0	0
KLHL9	mRNA	469	458	463	469	631	463
LOC100996482	mRNA	0	0	0	0	0	0
GP2	mRNA	0	0	0	0	0	0
LOC100996481	mRNA	65	124	105	155	221	168
LOC100996480	ncRNA	0	0	0	0	0	0
SLC4A2	mRNA	589	594	755	856	868	841
SLC4A1	mRNA	0	3	0	1	0	0
PARD3B	mRNA	4	0	2	5	1	4
SLC4A4	mRNA	102	76	153	87	80	51
SLC4A3	mRNA	0	0	0	0	0	1
PHF10P1	ncRNA	44	56	46	50	56	45
SLC4A5	mRNA	86	104	112	126	121	126
IQCK	mRNA	0	4	3	6	2	21
SERPINB8P1	ncRNA	0	0	0	0	0	0
MEPE	mRNA	0	0	0	0	0	0
LOC100996478	miscRNA	0	0	0	0	0	0
LOC100996479	ncRNA	0	0	0	0	0	0
LOC388104	ncRNA	15	14	23	10	9	12
LOC100996475	ncRNA	0	0	0	0	0	0
GNS	mRNA	718	784	726	880	948	854
LOC100996474	miscRNA	0	0	0	0	0	0
LOC100996477	miscRNA	0	0	0	0	0	0
LOC100996476	ncRNA	0	0	0	0	0	0
LOC100996471	ncRNA	1	0	0	3	1	1
LOC100996470	mRNA	0	3	0	0	0	0
LOC100996473	mRNA	113	148	115	107	88	71
LOC100996472	miscRNA	16	23	25	23	30	27
IQCH	mRNA	3	5	15	3	17	20
IQCG	mRNA	74	52	85	97	95	114
IQCJ	mRNA	0	0	0	0	0	0
GNN	miscRNA	0	2	10	3	3	2
MRPS25P1	ncRNA	0	0	0	0	0	0
IQCD	mRNA	8	0	0	3	6	5
OR2Z1	mRNA	20	0	0	0	0	11
IQCC	mRNA	82	72	136	102	98	79
IQCE	mRNA	130	183	196	266	238	260
POLD2P1	ncRNA	5	11	21	17	32	29
GNE	mRNA	311	370	378	526	561	491
LOC100996469	ncRNA	0	0	0	1	0	0
DSCAML1	mRNA	0	1	11	0	4	3
MKRN9P	miscRNA	20	15	24	23	26	16
LOC100996467	mRNA	17687	19483	18072	18964	22446	18929
OR11G2	mRNA	0	0	0	0	0	0
LOC100996468	miscRNA	0	0	0	0	0	0
LOC100996462	miscRNA	0	0	0	0	0	7
LOC100996461	mRNA	0	0	0	0	0	0
LOC100996460	miscRNA	129	141	146	152	160	183
LOC100996466	ncRNA	0	0	0	0	1	0
PTPLB	mRNA	116	83	93	97	113	133
LOC100996465	mRNA	2	0	6	0	1	2
SLC30A1	mRNA	145	159	120	203	192	148
LOC100996463	ncRNA	6	1	2	3	1	1
PTPLA	mRNA	1	1	9	1	1	0
SLC30A4	mRNA	45	47	38	26	43	58
SLC30A5	mRNA	286	250	321	324	397	350
SLC30A2	mRNA	0	0	0	0	2	0
SLC30A3	mRNA	0	2	0	0	1	0
SLC30A8	mRNA	0	0	0	0	0	0
GML	mRNA	7	6	12	3	2	0
SLC30A9	mRNA	305	303	470	405	397	381
SLC30A6	mRNA	241	231	306	330	409	331
SLC30A7	mRNA	480	514	537	465	501	450
MEST	mRNA	8	14	13	13	8	16
PARD6A	mRNA	49	47	68	60	95	53
PTPN7	mRNA	3634	3889	5050	4929	4747	5268
PARD6B	mRNA	18	6	10	13	16	11
PTPN6	mRNA	4570	5096	5771	5528	5919	4895
PTPN9	mRNA	702	892	1058	1291	1319	1363
PTPN3	mRNA	0	3	17	22	14	30
PTPN2	mRNA	400	596	551	768	841	674
PTPN5	mRNA	0	0	0	0	0	0
PTPN4	mRNA	1713	1463	1286	1482	1437	1138
LOC100996456	miscRNA	0	0	0	0	0	0
LOC100996457	miscRNA	1	0	0	0	0	1
OR11H4	mRNA	0	0	0	0	0	0
OR11H1	mRNA	0	0	0	0	0	0
LOC100996458	miscRNA	1	0	0	0	0	0
LOC100996459	mRNA	0	5	8	2	1	0
OR11H2	mRNA	0	0	0	0	0	0
ISCA2P1	ncRNA	1	0	0	0	1	0
CAMKMT	mRNA	45	18	26	20	17	15
DYTN	mRNA	0	0	0	0	0	0
LOC100996451	mRNA	0	0	1	0	0	0
BPIFB9P	ncRNA	12	8	9	12	8	4
MIR3622A	miRNA	0	0	0	0	0	0
LOC100996453	miscRNA	0	0	0	0	0	0
LOC100996452	miscRNA	1	4	0	0	2	0
MIR3622B	miRNA	0	0	0	0	0	0
OR11H7	ncRNA	0	2	1	0	0	0
GLS	mRNA	1276	1289	1082	1526	1557	1419
LOC100996455	mRNA	0	0	0	0	0	0
OR11H6	mRNA	0	0	0	0	0	0
LOC100996454	ncRNA	0	0	0	0	0	0
ABCC6P2	miscRNA	0	0	0	0	0	1
OVCA2	mRNA	234	261	297	286	264	291
ABCC6P1	miscRNA	0	0	0	0	0	0
PTPN1	mRNA	1822	1854	1815	2519	2221	2128
PARD6G	mRNA	3	7	5	1	3	3
MTND2P30	ncRNA	0	0	0	0	0	0
MTND2P31	ncRNA	0	0	0	0	0	0
MTND2P32	ncRNA	0	0	1	1	2	4
MTND2P33	ncRNA	0	0	0	0	1	0
KIAA0913	mRNA	1363	1422	1436	1442	1570	1288
GSS	mRNA	399	631	764	633	828	755
MEN1	mRNA	571	563	590	512	616	455
GSR	mRNA	529	556	586	693	761	649
TDO2	mRNA	0	0	0	0	0	0
GSN	mRNA	41	75	62	24	78	48
MTND2P28	ncRNA	5180	3973	4763	6120	5847	4546
MTND2P27	ncRNA	0	0	0	0	2	1
MTND2P29	ncRNA	0	2	2	4	1	4
IFNGR2	mRNA	9	10	13	5	16	15
IFNGR1	mRNA	235	267	323	362	351	312
KIAA0907	mRNA	372	414	467	404	485	350
GSC	mRNA	0	2	0	0	1	0
GRP	mRNA	0	0	0	0	0	0
GRN	mRNA	250	300	455	405	563	506
HAGHL	mRNA	72	71	68	23	42	43
MELK	mRNA	238	401	454	574	591	733
TSPY2	mRNA	0	0	0	0	0	0
MTND2P12	ncRNA	0	0	1	0	0	0
TSPY3	mRNA	0	0	0	0	0	0
MTND2P13	ncRNA	0	1	1	1	0	0
MTND2P14	ncRNA	0	0	0	0	0	0
TSPY1	mRNA	0	0	0	0	0	0
MTND2P15	ncRNA	0	0	0	1	0	0
ADPGK	mRNA	854	660	729	806	824	837
TSPY4	mRNA	0	0	0	0	0	0
MTND2P10	ncRNA	0	0	0	0	0	0
LOC254896	miscRNA	0	0	0	0	0	0
MTND2P11	ncRNA	0	0	0	0	0	0
SH3GLB2	mRNA	647	581	804	725	802	849
SH3GLB1	mRNA	1043	1076	1188	1292	1362	1176
TSPY8	mRNA	0	0	0	0	0	0
BAHD1	mRNA	555	598	644	568	610	514
RCSD1	mRNA	3362	3035	3714	3874	3459	3000
MTND2P25	ncRNA	0	0	0	0	0	0
PTPRB	mRNA	3	7	0	0	3	0
PTPRC	mRNA	14895	15259	14148	16457	17881	13468
MTND2P26	ncRNA	0	0	0	0	0	0
MTND2P23	ncRNA	0	0	0	0	0	0
PTPRD	mRNA	0	0	0	0	0	0
MTND2P24	ncRNA	0	0	0	0	0	0
PTPRE	mRNA	732	797	832	673	788	554
MTND2P21	ncRNA	4	0	6	9	11	4
MTND2P22	ncRNA	0	0	0	0	0	0
PTPRA	mRNA	1555	1496	1794	1572	1811	1629
OR11L1	mRNA	0	0	0	0	0	0
MTND2P20	ncRNA	0	0	0	0	0	0
OR6C73P	ncRNA	0	0	0	0	0	0
GPI	mRNA	5808	13070	6598	11854	15353	8807
OR3A3	mRNA	0	0	0	0	0	0
TDP2	mRNA	362	403	374	480	550	479
OR3A1	mRNA	0	0	0	0	0	0
TDP1	mRNA	577	583	632	874	910	947
LOC100996490	miscRNA	0	0	0	0	0	0
OR3A2	mRNA	0	0	0	0	0	0
LOC100996491	ncRNA	0	0	0	0	0	0
LOC100996492	mRNA	0	0	0	1	1	0
LOC100996493	mRNA	24	21	28	22	22	59
LOC100996494	miscRNA	8	18	13	9	18	9
GPT	mRNA	18	23	20	9	12	4
LOC100996495	ncRNA	0	0	0	0	0	0
LOC100996496	miscRNA	1965	1646	1826	2023	1979	2081
MTND2P19	ncRNA	0	0	0	0	0	0
LOC100996497	miscRNA	91	47	76	78	49	57
MTND2P18	ncRNA	0	0	0	0	0	0
LOC100996498	ncRNA	0	1	0	0	0	2
MTND2P17	ncRNA	0	0	0	0	0	0
LOC100996499	mRNA	0	0	0	0	0	1
SPTAN1	mRNA	8516	8876	10068	8240	10186	8059
MTND2P16	ncRNA	0	0	0	0	0	0
SGMS2	mRNA	0	2	6	0	1	5
SAA3P	miscRNA	0	0	0	0	0	0
PSMD12P	ncRNA	8	14	19	23	27	21
SGMS1	mRNA	247	161	208	174	222	205
LOC729658	miscRNA	0	0	0	0	0	0
TRAPPC2P9	ncRNA	0	0	1	0	1	2
MC1R	mRNA	45	51	34	23	35	14
TRAPPC2P8	ncRNA	0	0	0	0	0	0
TRAPPC2P7	ncRNA	0	0	0	0	0	0
IGHVII-22-1	mRNA	0	0	0	0	0	0
ILK	mRNA	1710	1620	1837	1667	1940	1437
TRAPPC2P5	ncRNA	0	0	0	0	0	0
TRAPPC2P4	ncRNA	0	0	1	0	1	2
TRAPPC2P3	ncRNA	0	0	0	0	0	0
PATZ1	mRNA	488	301	504	434	399	335
LOC391322	mRNA	0	7	8	4	7	0
TRAPPC2P2	ncRNA	0	0	0	0	0	0
TRAPPC2P1	miscRNA	61	85	38	50	56	50
LOC729654	ncRNA	1	4	1	0	1	4
INA	mRNA	1	0	1	1	3	0
F8	mRNA	111	190	52	188	183	69
F9	mRNA	0	0	0	0	0	0
F7	mRNA	0	0	1	0	0	0
F5	mRNA	17	1	66	7	17	22
F3	mRNA	0	0	0	0	0	0
MC2R	mRNA	0	0	0	0	0	0
F2	mRNA	0	6	1	3	3	1
GC	mRNA	0	0	0	0	0	0
RPL18P10	ncRNA	11	6	4	8	1	0
RPL18P11	ncRNA	32	16	43	25	33	46
RPL18P12	ncRNA	47	80	54	46	56	42
HIST1H1PS2	ncRNA	0	0	0	0	0	0
RPL18P13	ncRNA	41	37	57	24	45	29
HIST1H1PS1	ncRNA	0	1	1	1	2	8
AHCTF1	mRNA	391	408	510	547	617	571
CLDN10-AS1	miscRNA	0	0	0	0	0	0
SULT4A1	mRNA	0	0	0	1	0	0
INS	mRNA	0	0	0	0	0	0
TRNAI20	tRNA	0	0	0	0	0	0
TRNAI21	tRNA	0	0	0	0	0	0
TRNAI22	tRNA	0	0	0	0	0	0
TRNAI23	tRNA	0	0	1	0	0	0
TRNAI24	tRNA	4	3	3	3	0	1
LOC729630	ncRNA	1	1	9	2	3	1
TRNAI25	tRNA	0	0	0	0	0	0
TRNAI26	tRNA	0	0	0	0	0	0
FH	mRNA	236	354	379	435	479	556
TSPO2	mRNA	21	9	59	5	23	20
TRNAI13	tRNA	0	1	2	0	0	10
GHDC	mRNA	232	202	264	257	278	242
TRNAI11	tRNA	0	0	0	0	0	0
GK	mRNA	52	48	34	46	73	54
TRNAI12	tRNA	0	0	0	0	0	0
TRNAI17	tRNA	0	0	0	0	0	0
TRNAI18	tRNA	2	1	2	0	1	0
TRNAI15	tRNA	0	0	0	1	0	0
LOC729609	miscRNA	3	6	11	1	0	0
KCNAB3	mRNA	86	44	122	83	104	108
KCNAB2	mRNA	3595	4042	4970	4561	5238	4696
KCNAB1	mRNA	238	265	351	223	220	267
DPP10	mRNA	9	9	11	2	10	7
POLR2LP	ncRNA	0	0	0	0	0	0
MIR320C2	miRNA	0	0	0	0	0	0
LOC649238	mRNA	0	0	0	0	0	0
MIR320C1	miRNA	0	0	0	0	2	0
IGLV8-61	mRNA	1	2	0	1	0	0
MC5R	mRNA	0	0	0	3	0	0
IHH	mRNA	0	0	0	0	1	0
LOC344967	miscRNA	19	50	40	63	61	43
HYAL1	mRNA	12	13	13	8	11	11
AR	mRNA	0	0	0	1	0	0
HIST1H1E	mRNA	55	101	95	70	113	131
HYAL2	mRNA	57	41	75	59	70	35
HIST1H1D	mRNA	214	259	270	468	282	285
HYAL3	mRNA	66	49	81	83	87	79
HIST1H1C	mRNA	110	118	132	158	217	150
HIST1H1B	mRNA	18	12	13	21	25	9
HIST1H1A	mRNA	0	2	1	1	5	3
CNPY3	mRNA	836	748	952	859	967	747
ARGFXP2	miscRNA	0	10	8	5	3	18
CNPY2	mRNA	399	372	361	379	479	469
ARGFXP1	ncRNA	0	0	0	1	0	0
CNPY1	mRNA	0	0	0	0	0	0
OSTM1	mRNA	372	318	410	417	433	447
HYAL4	mRNA	1	0	0	1	0	0
H2AFB3	mRNA	0	1	1	0	0	0
ALDH7A1P3	ncRNA	0	1	0	0	0	0
ALDH7A1P2	ncRNA	0	0	0	0	0	0
HIST1H1T	mRNA	0	0	0	0	0	0
ALDH7A1P1	ncRNA	0	0	1	0	0	1
LOC391359	ncRNA	3	5	3	11	4	4
MIR320D1	miRNA	0	0	0	0	0	0
MIR320D2	miRNA	0	0	0	0	0	0
ALDH7A1P4	ncRNA	0	0	0	0	0	0
LOC729602	ncRNA	23	16	17	23	22	16
LOC729603	miscRNA	128	131	155	83	170	162
BCMO1	mRNA	0	0	0	4	0	0
C7	mRNA	0	0	0	0	0	0
C9	mRNA	0	0	1	0	0	0
EXOC7	mRNA	1669	1722	1770	2021	1911	1647
C3	mRNA	0	4	8	1	10	2
EXOC8	mRNA	409	311	377	392	453	412
C6	mRNA	0	0	0	0	0	0
C5	mRNA	37	40	26	36	26	38
LOC391349	ncRNA	37	36	42	64	69	47
EXOC4	mRNA	797	628	726	886	873	724
EXOC3	mRNA	1396	1194	1389	1264	1266	1257
EXOC6	mRNA	102	135	161	113	237	146
MC3R	mRNA	0	0	0	0	0	0
EXOC5	mRNA	534	575	690	829	933	778
C2	mRNA	2	14	10	4	14	5
NBEAL2	mRNA	3897	5189	4865	4918	5792	4098
EXOC2	mRNA	743	702	747	889	860	715
NBEAL1	mRNA	184	211	154	200	215	149
EXOC1	mRNA	356	359	310	363	485	421
IL4	mRNA	3	4	3	26	16	44
IL3	mRNA	1	3	10	0	5	6
IL6	mRNA	0	0	1	0	4	3
IL5	mRNA	1	2	1	1	10	7
IL8	mRNA	0	0	1	24	2	38
IL7	mRNA	2	1	3	5	4	9
IL9	mRNA	0	0	0	0	0	0
CS	mRNA	1114	1190	1720	1355	1705	1584
NTNG1	mRNA	0	0	0	0	1	0
NTNG2	mRNA	101	133	60	113	108	51
MIR320B1	miRNA	0	0	0	0	0	0
MIR320B2	miRNA	4	0	0	3	0	0
LOC391334	ncRNA	265	210	247	62	243	251
MC4R	mRNA	0	0	0	0	0	0
CP	mRNA	99	57	67	110	69	49
TRMEP1	ncRNA	0	0	0	0	0	0
IL2	mRNA	0	0	0	0	0	1
RBM15B	mRNA	1127	1019	1252	1174	1234	1029
IDE	mRNA	296	261	282	400	393	325
KNTC1	mRNA	660	1003	1255	1479	2035	1932
CXCL11	mRNA	0	0	0	0	0	0
LZTFL1	mRNA	95	59	68	87	62	83
CXCL12	mRNA	0	0	0	0	0	0
CXCL10	mRNA	1	0	0	5	5	3
FDFT1	mRNA	1644	2222	2884	2367	3134	2633
M1	miscRNA	0	0	0	0	0	0
IDS	mRNA	2136	2363	2142	2738	2714	2274
CYGB	mRNA	0	0	0	1	0	0
MB	mRNA	3	4	6	2	0	32
BEND2	mRNA	0	0	0	0	0	0
BEND4	mRNA	3	0	1	1	5	0
BEND3	mRNA	24	24	42	38	55	68
BEND6	mRNA	0	0	0	0	0	0
BEND5	mRNA	4	1	13	10	9	3
BEND7	mRNA	0	0	0	0	0	0
OR8X1P	ncRNA	0	0	0	0	0	0
POLR2J2	mRNA	640	375	180	464	478	245
POLR2J3	mRNA	678	305	364	764	405	388
POLR2J4	miscRNA	240	238	360	304	336	348
NBEAP1	miscRNA	0	1	0	0	0	0
HIST1H4L	mRNA	0	1	4	1	6	7
NBEAP2	ncRNA	27	20	23	28	2	18
NBEAP3	ncRNA	10	12	12	6	11	12
HIST1H4K	mRNA	5	7	8	5	5	11
NBEAP4	ncRNA	0	0	0	0	0	0
NBEAP5	ncRNA	9	9	9	6	7	12
LOC391383	ncRNA	0	0	0	0	0	0
NBEAP6	ncRNA	6	10	10	7	10	9
CNPY4	mRNA	235	416	396	201	344	245
LOC400027	miscRNA	273	205	232	187	199	153
LOC400026	ncRNA	6	4	7	3	5	6
H2AFB2	mRNA	0	1	1	0	0	0
H2AFB1	mRNA	0	3	1	0	0	0
LOC400036	ncRNA	54	58	74	66	73	52
HIST1H4A	mRNA	3	10	10	10	15	10
HIST1H4B	mRNA	10	5	21	13	18	19
HIST1H4E	mRNA	14	20	25	40	29	28
OR2T33	mRNA	0	0	0	0	0	0
HIST1H4F	mRNA	7	9	6	27	9	13
HIST1H4C	mRNA	261	284	444	444	648	412
OR2T35	mRNA	0	0	0	0	0	0
HIST1H4D	mRNA	6	0	16	18	9	9
OR2T34	mRNA	0	0	0	0	0	0
HIST1H4I	mRNA	0	1	12	9	5	10
HIST1H4J	mRNA	5	3	10	6	6	11
HIST1H4G	mRNA	0	0	0	0	0	0
HIST1H4H	mRNA	10	8	34	19	17	29
IGH	ncRNA	1479	1612	1586	1224	1320	1037
HIST1H3J	mRNA	0	5	0	3	6	3
S100P	mRNA	7	5	11	21	9	14
IGL	ncRNA	1259	737	660	823	837	575
RBM12B	mRNA	286	235	312	312	367	336
IGK	ncRNA	19	40	7	6	14	5
IGJ	mRNA	67	70	16	31	74	3
CXCL1P	ncRNA	0	0	0	0	0	0
UBAC2-AS1	miscRNA	8	2	7	10	12	3
S100Z	mRNA	8	7	12	12	7	3
LOC391378	ncRNA	1	1	3	2	0	1
DNMBP	mRNA	96	57	88	55	84	49
CXCL17	mRNA	2	3	1	0	4	0
HILS1	miscRNA	0	0	0	0	0	0
OR2T29	mRNA	0	0	0	0	0	2
S100B	mRNA	86	146	136	35	112	41
CXCL14	mRNA	0	0	0	1	0	0
CXCL13	mRNA	0	0	0	0	0	0
OR2T27	mRNA	0	0	0	0	0	0
CXCL16	mRNA	17	12	6	18	24	20
HIST1H3A	mRNA	3	2	5	5	9	2
HIST1H3B	mRNA	4	6	13	20	13	6
S100G	mRNA	0	0	0	0	0	0
HIST1H3C	mRNA	10	9	8	20	12	18
HIST1H3D	mRNA	6	16	15	27	20	15
HIST1H3E	mRNA	3	3	1	2	3	2
HIST1H3F	mRNA	9	8	19	20	12	56
HIST1H3G	mRNA	0	1	7	12	9	6
HIST1H3H	mRNA	12	4	5	14	13	17
HIST1H3I	mRNA	1	7	3	9	9	7
PC	mRNA	56	54	102	67	59	74
CYC1	mRNA	605	686	705	723	919	711
HR	mRNA	0	0	0	2	0	0
HP	mRNA	0	0	0	0	1	0
OR2T10	mRNA	0	0	0	0	0	0
OR2T11	mRNA	0	0	0	0	0	0
OR2T12	mRNA	0	0	0	0	0	0
HNRNPCL1	mRNA	17	12	29	59	82	31
LRRFIP2	mRNA	266	368	421	423	466	455
LRRFIP1	mRNA	4003	5063	5652	5093	6717	5197
LOC729683	miscRNA	206	179	164	196	141	86
IK	mRNA	1541	1558	1574	1634	1858	1535
LOC729680	miscRNA	1	0	2	5	9	3
LOC729686	ncRNA	7	7	5	9	8	4
AVL9	mRNA	208	278	276	344	407	400
CYCS	mRNA	575	592	688	719	1052	971
ZNF736P12Y	ncRNA	0	0	0	0	0	0
LOC285141	mRNA	0	0	0	0	0	0
LOC729674	ncRNA	51	49	64	48	64	55
LOC729678	miscRNA	154	140	114	176	196	168
MPPE1	mRNA	389	393	318	418	416	335
AVIL	mRNA	31	9	22	23	24	29
OLR1	mRNA	0	0	0	0	0	0
SLX1B	mRNA	259	299	318	477	581	426
KL	mRNA	0	0	2	1	0	0
KY	mRNA	2	0	0	0	0	0
POLR2CP	ncRNA	0	0	7	0	1	1
ZBED2	mRNA	145	111	224	170	174	255
ZBED1	mRNA	493	532	654	566	706	602
CYBA	mRNA	1536	1439	1819	1758	1918	1766
CYBB	mRNA	1	12	0	1	4	2
ICK	mRNA	304	323	296	319	381	337
ZBED6	mRNA	417	456	445	374	458	402
ID2	mRNA	4065	5019	4583	5995	6769	6585
ID1	mRNA	8	4	1	5	1	1
OXLD1	mRNA	127	123	125	148	151	96
ZBED5	mRNA	525	350	482	386	342	392
ZBED4	mRNA	1007	1033	1107	1041	1074	989
ZBED3	mRNA	0	0	0	1	0	0
ID4	mRNA	0	0	0	0	0	0
SLX1A	mRNA	260	341	255	481	322	349
ID3	mRNA	43	50	44	64	60	75
IQUB	mRNA	2	3	0	0	0	0
TRAPPC2L	mRNA	180	203	327	254	292	260
LOC440792	ncRNA	29	20	20	20	16	7
PARP4P1	ncRNA	5	13	7	13	9	8
LOC440795	ncRNA	0	0	0	1	0	0
OR4V1P	ncRNA	0	0	0	0	0	0
PARP4P2	ncRNA	57	76	70	77	69	54
GTF2H2C	mRNA	83	85	78	117	130	75
AHCTF1P1	ncRNA	243	244	295	275	405	368
UNC5CL	mRNA	47	51	55	60	68	31
GTF2H2B	miscRNA	106	93	57	132	134	78
TRAPPC12	mRNA	405	412	442	453	462	396
TRAPPC11	mRNA	539	463	457	559	638	537
CATSPER4	mRNA	0	0	0	0	0	0
CATSPER2	mRNA	22	32	38	51	38	30
CATSPER3	mRNA	16	8	7	9	17	16
LOC285205	miscRNA	0	0	0	0	0	0
CATSPER1	mRNA	3	8	5	4	9	23
C14orf1	mRNA	287	419	430	434	502	462
C14orf2	mRNA	347	390	492	453	519	555
CATSPERB	mRNA	45	25	5	12	23	5
CATSPERD	mRNA	1	0	3	0	0	0
CATSPERG	mRNA	27	30	12	18	19	16
XK	mRNA	0	0	1	0	2	1
RAB40C	mRNA	141	150	165	200	181	192
EPHB3	mRNA	23	26	54	8	17	16
EPHB4	mRNA	4	2	9	7	3	0
RAB40B	mRNA	6	15	8	5	6	8
EPHB1	mRNA	0	0	0	4	16	0
RAB40A	mRNA	0	2	0	1	1	0
EPHB2	mRNA	0	0	0	0	0	0
EPHB6	mRNA	96	109	56	79	118	58
XG	mRNA	0	0	0	0	0	0
COX6CP5	ncRNA	0	0	0	0	0	0
COX6CP3	ncRNA	0	0	1	0	1	0
COX6CP4	ncRNA	0	0	0	0	0	0
COX6CP1	ncRNA	11	29	16	18	38	10
SLC31A2	mRNA	29	49	40	34	45	33
COX6CP2	ncRNA	1	0	0	0	1	0
SLC31A1	mRNA	229	194	225	263	265	240
NPM1P1	ncRNA	2	2	2	1	2	2
NPM1P8	ncRNA	4	14	6	12	14	14
NPM1P9	ncRNA	17	18	14	22	23	20
CELSR3	mRNA	201	155	226	303	298	244
CELSR2	mRNA	160	181	208	183	168	101
NPM1P6	ncRNA	468	427	553	569	615	527
CELSR1	mRNA	6	2	3	4	7	4
NPM1P7	ncRNA	1029	900	1080	1089	1153	1070
HS1BP3	mRNA	174	222	211	219	277	197
NPM1P4	ncRNA	1	2	0	2	2	3
NPM1P5	ncRNA	49	42	55	66	66	51
EPHA1	mRNA	30	21	41	13	13	23
NPM1P2	ncRNA	3	5	3	4	3	3
EPHA2	mRNA	0	0	2	0	0	0
NPM1P3	ncRNA	6	4	12	7	11	9
EPHA3	mRNA	0	0	0	0	0	0
PXDNL	mRNA	1	3	0	0	0	0
RPL23AP2	ncRNA	1766	1630	2303	1448	1965	1825
EPHA5	mRNA	0	0	0	0	0	0
RPL23AP3	ncRNA	42	35	26	31	34	34
EPHA4	mRNA	196	82	144	17	39	39
RPL23AP4	ncRNA	7	4	6	6	6	7
OR12D2	mRNA	0	0	0	0	1	0
EPHA7	mRNA	0	0	0	0	0	0
RPL23AP5	ncRNA	1	4	2	2	1	1
OR12D3	mRNA	0	0	0	0	0	0
EPHA6	mRNA	0	2	0	0	0	0
TCTA	mRNA	318	303	283	325	283	237
EPHA8	mRNA	3	0	0	0	0	0
RPL23AP1	ncRNA	34	45	26	64	46	19
MGC2889	miscRNA	0	0	0	0	0	0
RPL23AP6	ncRNA	0	0	0	0	2	0
GHSR	mRNA	0	0	0	0	0	0
RPL23AP7	miscRNA	63	70	74	66	88	72
RPL23AP8	ncRNA	2	4	4	3	7	15
LOC100133073	ncRNA	5	3	5	7	4	5
TAS1R3	mRNA	11	10	6	13	14	22
TAS1R1	mRNA	9	3	2	1	1	5
TAS1R2	mRNA	0	0	0	0	0	0
EFHD2	mRNA	1682	2370	2000	2432	2686	2072
TRAPPC6A	mRNA	262	222	260	225	178	188
EFHD1	mRNA	17	8	38	8	9	26
LOC100133077	miscRNA	0	0	0	0	0	0
TRAPPC6B	mRNA	325	336	357	379	364	413
PATE1	mRNA	0	0	0	0	0	0
MBD6	mRNA	603	504	559	664	646	536
MBD5	mRNA	103	75	61	103	112	72
MBD4	mRNA	329	465	392	404	483	383
LOC100133062	ncRNA	0	0	0	1	0	0
MBD3	mRNA	302	339	493	577	515	480
MBD2	mRNA	1041	1093	1128	1380	1630	1332
MBD1	mRNA	1064	999	1227	1338	1506	1412
LRRC37BP1	miscRNA	19	11	21	21	21	28
KCNA10	mRNA	0	0	0	0	0	0
EFHC2	mRNA	34	23	10	2	5	3
EFHC1	mRNA	32	35	34	34	35	25
PLA2G7	mRNA	0	0	0	0	0	0
PLA2G6	mRNA	541	393	390	483	430	338
PLA2G3	mRNA	0	0	0	0	0	0
PATE3	mRNA	1	0	0	0	0	0
PATE2	mRNA	0	0	0	0	0	0
PLA2G5	mRNA	0	0	0	0	0	0
PATE4	mRNA	0	0	1	0	0	3
TG	mRNA	44	21	15	26	42	21
TF	mRNA	3	3	0	10	13	3
TH	mRNA	0	0	0	1	0	0
LOC100133091	miscRNA	60	39	36	39	48	46
LOC202781	miscRNA	61	36	55	68	34	38
LOC100133092	ncRNA	0	0	0	0	0	0
LARP1B	mRNA	188	222	225	193	286	239
LOC100133097	ncRNA	0	0	0	0	0	0
SULT1D1P	ncRNA	0	0	0	1	0	1
FLJ46020	miscRNA	58	48	27	37	40	24
FLJ46026	miscRNA	28	41	38	31	41	29
MOGAT3	mRNA	0	0	0	0	0	1
MOGAT2	mRNA	0	0	0	0	0	0
MOGAT1	mRNA	0	0	0	0	0	0
SI	mRNA	0	0	0	0	0	0
HYI	mRNA	37	50	39	39	77	65
EFHA1	mRNA	276	295	315	328	410	329
TMTC1	mRNA	0	0	0	0	0	0
TMTC3	mRNA	56	81	72	83	73	78
EFHA2	mRNA	1	0	6	0	0	2
TMTC2	mRNA	20	19	11	10	27	11
TMTC4	mRNA	228	264	346	339	389	339
TATDN2P2	ncRNA	458	590	533	383	425	375
SLC22A17	mRNA	0	0	0	1	3	3
TATDN2P1	ncRNA	0	0	0	0	0	0
SLC22A16	mRNA	0	0	0	0	0	0
SLC22A18	mRNA	102	50	30	81	94	37
SLC22A13	mRNA	8	1	1	3	1	7
SLC22A12	mRNA	0	0	0	0	0	0
SLC22A15	mRNA	1	9	5	2	16	5
SLC22A14	mRNA	1	0	0	0	0	0
TATDN2P3	ncRNA	0	0	0	0	0	0
LOC100133039	miscRNA	75	42	47	76	67	56
PXDC1	mRNA	0	1	1	2	4	6
SLC22A11	mRNA	0	0	0	0	0	4
MBIP	mRNA	86	114	146	154	183	113
SLC22A10	mRNA	0	0	0	0	0	0
LOC649201	mRNA	0	0	0	0	0	0
OMA1	mRNA	177	184	171	194	195	132
HTA	miscRNA	0	0	0	0	0	0
SLC22A25	mRNA	0	0	0	0	0	0
SLC22A24	mRNA	0	0	0	0	0	0
SLC22A23	mRNA	69	64	62	32	58	74
HRK	mRNA	0	0	0	0	0	0
SLC22A20	mRNA	2	1	6	2	0	1
LOC100133029	ncRNA	0	0	0	0	0	0
TCN2	mRNA	6	0	1	16	5	10
LOC100133023	mRNA	0	1	0	0	1	0
TCN1	mRNA	0	0	0	0	0	0
LOC100133024	ncRNA	0	0	0	0	0	0
SNORD3B-1	snoRNA	726	395	646	1183	284	831
NRSN2	mRNA	10	10	76	17	28	52
SNORD3B-2	snoRNA	713	251	674	1054	349	691
NRSN1	mRNA	0	0	0	0	0	0
LOC731424	miscRNA	0	0	0	1	0	4
ADCYAP1R1	mRNA	0	0	0	0	0	0
OR6C64P	ncRNA	0	0	0	0	0	0
FLJ46066	miscRNA	0	0	0	0	0	0
SLC22A31	mRNA	0	1	0	0	2	0
DKFZp686D0853	miscRNA	0	0	0	0	0	0
LOC149950	miscRNA	0	0	0	0	0	0
KIAA0664L3	miscRNA	434	227	269	470	263	298
LOC100133059	ncRNA	0	2	0	0	0	2
LOC100133050	miscRNA	3	1	0	5	2	1
TCL6	miscRNA	2	1	2	5	1	0
A2LD1	mRNA	105	113	137	101	102	125
HTT	mRNA	2509	2395	2307	2472	2734	2385
PABPC1L2B	mRNA	0	0	0	0	0	0
PABPC1L2A	mRNA	0	0	0	0	0	0
MUSTN1	mRNA	16	52	26	15	32	20
AWAT2	mRNA	0	0	0	0	0	0
AWAT1	mRNA	0	0	0	0	8	0
ODF3L1	mRNA	0	0	1	0	0	0
LOC149935	ncRNA	200	100	126	173	172	145
DNMT1	mRNA	2814	3194	4393	4441	5391	4668
ODF3L2	mRNA	1	0	0	0	0	0
LOC440742	miscRNA	0	0	0	0	0	0
HLTF-AS1	miscRNA	2	5	1	5	6	16
SLC5A3	mRNA	905	873	1010	1483	1738	1519
SLC5A2	mRNA	0	1	3	0	0	10
SLC5A5	mRNA	28	24	8	17	41	19
SLC5A4	mRNA	0	0	1	2	0	6
SLC5A1	mRNA	0	0	0	1	0	0
IGFBP7	mRNA	10	35	3	25	17	7
IGFBP6	mRNA	4	4	6	3	8	6
OR6C66P	ncRNA	0	0	0	0	0	0
PPIP5K2	mRNA	581	656	637	649	773	675
PPIP5K1	mRNA	191	225	232	279	303	231
FLJ16779	miscRNA	0	0	0	0	0	0
SRD5A3	mRNA	21	20	44	39	41	42
SRD5A1	mRNA	66	39	52	67	68	65
SRD5A2	mRNA	0	0	1	0	0	0
HPD	mRNA	6	0	2	1	0	0
MIR4477B	miRNA	2	3	2	3	1	2
IRGM	mRNA	10	19	10	31	22	14
MIR4477A	miRNA	0	0	0	0	0	0
IRGC	mRNA	0	0	0	0	0	0
RPLP0P10	ncRNA	171	218	391	447	441	377
RPLP0P11	ncRNA	1	0	0	2	1	3
GHRH	mRNA	0	1	0	0	0	1
GHRL	mRNA	12	45	34	26	23	17
SUGT1P1	miscRNA	1	2	7	1	1	4
IRGQ	mRNA	182	204	229	201	278	217
SUGT1P2	ncRNA	35	27	15	23	20	23
SUGT1P3	miscRNA	5	9	3	4	6	1
MBL2	mRNA	0	0	0	0	0	0
KIAA0664P4	ncRNA	0	1	0	0	0	0
RPS27AP11	ncRNA	331	384	405	379	513	413
DUX4L10	ncRNA	0	0	0	0	0	0
RPS27AP10	ncRNA	9	5	6	4	3	7
KIAA0664P5	ncRNA	0	0	0	0	0	0
DUX4L11	ncRNA	0	0	0	0	0	0
KIAA0664P2	ncRNA	0	0	0	0	0	0
RPS27AP13	ncRNA	1	0	0	0	1	0
RPS27AP12	ncRNA	48	71	70	34	40	50
RPS27AP15	ncRNA	2	1	1	0	0	0
KIAA0664P1	ncRNA	0	0	0	0	0	0
DTNBP1	mRNA	257	257	241	234	322	276
RPS27AP14	ncRNA	0	0	0	0	0	0
RPS27AP17	ncRNA	0	0	0	1	0	0
RPS27AP16	ncRNA	3008	3592	3765	3104	3839	3209
PATL1	mRNA	1006	897	1149	1361	1319	1339
PATL2	mRNA	1361	1337	858	925	1236	731
DGUOK-AS1	miscRNA	36	22	35	23	30	30
HRG	mRNA	0	0	0	0	0	0
PLA2R1	mRNA	0	0	0	0	0	2
IRG1	mRNA	0	0	0	0	1	0
HRC	mRNA	1	1	1	0	0	0
OR6C69P	ncRNA	0	0	0	0	0	0
HPN	mRNA	4	0	7	0	0	2
TCP1	mRNA	1275	1452	1895	1874	2151	2202
LOC100133005	ncRNA	264	91	154	167	138	109
LOC100133007	ncRNA	0	0	0	0	0	0
HPR	mRNA	0	0	0	0	0	0
CYSTM1	mRNA	59	112	115	128	137	161
DUX4L17	ncRNA	0	0	0	0	0	0
IRF9	mRNA	1020	783	680	1172	1482	1399
DUX4L16	ncRNA	0	0	0	0	0	0
DUX4L19	ncRNA	0	0	0	0	0	0
ISCA1P2	ncRNA	2	0	0	1	0	0
DUX4L18	ncRNA	0	0	0	0	0	0
ISCA1P1	ncRNA	35	41	31	49	54	50
ISCA1P4	ncRNA	0	0	0	0	1	2
IRF5	mRNA	189	118	94	217	233	121
DUX4L13	ncRNA	0	0	0	0	0	0
ISCA1P3	ncRNA	0	2	2	2	0	0
IRF6	mRNA	2	0	1	0	2	1
DUX4L12	ncRNA	0	0	0	0	0	0
HPX	mRNA	1	0	1	4	0	0
ISCA1P6	ncRNA	14	17	10	14	10	17
DUX4L15	ncRNA	0	0	0	0	0	0
IRF7	mRNA	277	187	209	411	643	585
ISCA1P5	ncRNA	0	0	1	0	0	0
IRF8	mRNA	18	59	61	70	222	130
DUX4L14	ncRNA	0	0	0	0	0	0
IRF1	mRNA	2027	2125	2005	2765	2982	2426
SLC5A8	mRNA	0	0	0	0	0	0
IRF2	mRNA	876	984	1040	1110	1161	986
SLC5A9	mRNA	0	0	0	0	0	0
IRF3	mRNA	713	749	715	658	643	572
SLC5A6	mRNA	293	248	287	362	321	316
IRF4	mRNA	1317	1352	1210	2203	2232	2416
SLC5A7	mRNA	0	0	0	0	0	0
IGFBP1	mRNA	0	0	0	0	0	0
DBIP3	ncRNA	0	0	0	0	0	0
IGFBP2	mRNA	18	80	80	23	60	11
IGFBP3	mRNA	21	17	15	21	56	43
IGFBP4	mRNA	124	124	253	96	167	122
DBIP1	ncRNA	15	15	24	20	35	18
DBIP2	ncRNA	0	0	0	0	0	0
IGFBP5	mRNA	0	0	3	0	0	0
JPX	miscRNA	45	13	39	17	28	37
XRCC5	mRNA	3045	3635	4345	4022	5415	4819
XRCC4	mRNA	57	34	39	82	94	57
FABP5P14	ncRNA	0	0	0	0	0	0
FABP5P11	ncRNA	0	1	1	2	1	1
XRCC3	mRNA	239	223	226	365	397	303
FABP5P12	ncRNA	0	0	0	0	0	0
XRCC2	mRNA	32	62	58	88	125	129
FABP5P10	ncRNA	0	1	2	1	0	1
XRCC6	mRNA	2395	2544	3161	2962	3772	3303
MIR548AE1	miRNA	0	0	0	0	0	0
MIR548AE2	miRNA	0	0	0	0	0	0
PNISR	mRNA	2341	2306	1996	2153	2080	1507
MAGEC3	mRNA	0	0	0	0	0	0
XRCC1	mRNA	393	404	506	570	695	547
ANKLE2	mRNA	1358	1574	1829	1683	1812	1900
ANKLE1	mRNA	19	12	21	36	23	37
NMRK1	mRNA	323	488	377	263	464	343
MAGEC1	mRNA	0	0	0	0	0	0
FABP5P15	ncRNA	0	0	0	0	0	1
NMRK2	mRNA	0	0	0	2	0	0
MAGEC2	mRNA	0	0	0	0	0	0
MAGED1	mRNA	495	592	599	541	571	493
NKPD1	mRNA	26	14	32	20	13	15
LOC100133203	ncRNA	0	0	0	0	0	0
LOC100133207	miscRNA	0	0	0	0	0	0
LOC731275	miscRNA	45	29	65	54	55	69
WNT10A	mRNA	1	0	4	0	0	0
WNT10B	mRNA	166	163	109	179	157	85
MAGED2	mRNA	787	870	890	930	996	859
MAGED4	mRNA	2	0	0	0	1	1
PDCD1LG2	mRNA	43	15	21	47	43	29
MAGEE2	mRNA	0	0	0	0	0	0
MAGEE1	mRNA	78	61	55	32	56	43
LOC100133211	ncRNA	71	72	52	97	114	84
ATPIF1	mRNA	435	422	528	571	662	623
MAGEA9	mRNA	0	0	0	0	0	0
GGCX	mRNA	306	372	459	345	446	460
MAGEA8	mRNA	0	2	0	1	0	0
GGCT	mRNA	111	163	207	180	275	256
ARAP1-AS2	miscRNA	131	75	73	101	71	74
MAGEA1	mRNA	0	0	0	0	0	0
HMGCS1	mRNA	1129	1691	2345	1971	2635	2499
MAGEA2	mRNA	0	0	0	0	0	0
LOC731282	mRNA	4	8	7	5	8	10
MAGEA5	mRNA	0	0	0	0	0	0
MIR548AG1	miRNA	0	0	0	0	0	0
MBL3P	ncRNA	0	0	0	0	0	0
MAGEA6	mRNA	0	0	0	0	0	0
MIR548AG2	miRNA	0	0	0	0	0	0
MAGEA3	mRNA	0	0	0	0	0	0
HADHA	mRNA	1808	2384	2891	2089	2518	2351
MAGEA4	mRNA	0	0	0	0	0	0
HADHB	mRNA	569	626	610	585	682	647
LOC729770	miscRNA	0	2	0	0	0	1
ADRB3	mRNA	0	0	0	0	0	0
OR56B4	mRNA	0	0	0	0	0	0
LOC729774	ncRNA	0	0	1	1	1	1
OR56B1	mRNA	4	1	0	0	0	1
TCF4	mRNA	1	14	16	5	16	5
TCF3	mRNA	484	502	696	598	642	542
LOC649395	miscRNA	42	49	60	52	79	74
TCF7	mRNA	2021	1588	2197	356	905	299
LOC344887	miscRNA	0	0	0	1	1	0
MAGEB1	mRNA	0	0	0	0	0	0
MAGEB2	mRNA	0	0	0	0	0	0
MAGEB3	mRNA	0	0	0	0	0	0
MAGEB4	mRNA	0	0	0	0	0	0
MAGEB5	mRNA	0	0	0	0	0	0
MAGEB6	mRNA	0	0	0	0	0	0
OR56A3	mRNA	0	0	0	0	0	0
OR56A4	mRNA	0	0	0	0	0	0
OR56A1	mRNA	0	0	0	0	0	0
HMGCS2	mRNA	0	0	0	0	0	0
BNIP3P2	ncRNA	0	0	0	0	0	0
BNIP3P3	ncRNA	0	0	0	0	0	0
BNIP3P1	ncRNA	39	20	28	41	25	26
BNIP3P6	ncRNA	0	0	0	0	0	0
PTENP1	miscRNA	240	193	228	262	351	303
BNIP3P4	ncRNA	0	0	0	0	0	0
OR56A5	mRNA	0	0	0	0	0	0
BNIP3P5	ncRNA	5	2	1	0	5	1
MTND4P20	ncRNA	0	0	0	0	0	0
LOC440704	miscRNA	1	0	0	0	0	0
MTND4P24	ncRNA	27	16	22	57	22	10
LOC440700	miscRNA	2	0	1	2	3	2
MTND4P23	ncRNA	0	1	2	4	4	7
MTND4P22	ncRNA	0	0	0	0	0	0
MTND4P21	ncRNA	0	0	1	0	0	1
MTND4P28	ncRNA	0	0	0	0	0	0
MTND4P27	ncRNA	0	0	1	0	0	1
LOC731223	miscRNA	0	0	0	0	0	0
MTND4P26	ncRNA	5	1	2	1	3	4
LOC729707	ncRNA	0	0	2	2	5	2
MTND4P25	ncRNA	0	0	0	0	0	0
DFNB31	mRNA	66	40	51	38	26	25
MTND4P18	ncRNA	0	0	0	0	0	1
MTND4P19	ncRNA	0	0	0	1	1	0
LOC729711	mRNA	0	0	0	0	0	0
MAGEH1	mRNA	105	161	163	85	143	129
OR5M12P	ncRNA	0	0	0	0	0	0
TCHH	mRNA	0	0	3	0	0	3
CCDC148-AS1	miscRNA	0	0	0	0	0	0
MTND4P11	ncRNA	0	0	0	0	0	0
MTND4P10	ncRNA	0	0	0	0	0	0
MTND4P13	ncRNA	1	0	1	1	0	0
MTND4P12	ncRNA	1237	1137	1384	1689	1249	1623
MTND4P15	ncRNA	9	5	5	6	10	18
MTND4P14	ncRNA	13	7	14	1	11	3
MTND4P17	ncRNA	0	0	0	0	0	0
JMY	mRNA	155	241	223	100	159	112
MTND4P16	ncRNA	0	0	0	0	0	0
LOC729706	mRNA	0	0	0	0	0	0
PGAM3P	ncRNA	0	0	0	0	0	0
TCHP	mRNA	699	706	816	758	874	672
OR5M13P	ncRNA	0	0	0	0	0	0
KANSL1L	mRNA	135	142	138	112	129	117
LOC729732	miscRNA	17	5	8	7	9	2
LOC729739	miscRNA	43	43	77	33	22	64
LOC729737	miscRNA	60	63	56	44	78	58
LOC649352	miscRNA	0	0	0	0	0	0
LOC391247	ncRNA	3	18	6	9	10	18
DFNB59	mRNA	13	9	10	5	12	16
OR5M14P	ncRNA	0	0	0	0	0	0
MAGEF1	mRNA	67	16	73	32	43	54
CPT1C	mRNA	7	7	1	6	4	7
CPT1B	mRNA	171	230	279	172	311	247
MIR548AJ2	miRNA	0	0	0	0	0	0
MIR548AJ1	miRNA	0	0	0	0	0	0
CPT1A	mRNA	1142	1042	1158	1096	936	923
LOC729724	mRNA	0	0	0	0	0	0
SLC16A14P1	ncRNA	0	0	0	0	0	0
FLJ12334	miscRNA	195	123	98	119	103	67
LOC391239	ncRNA	0	0	0	0	0	0
RNASEL	mRNA	244	174	189	249	189	151
IMPAD1	mRNA	713	727	845	956	1022	1009
[truncated: 35,123 more rows]
