# Supplementary material for: Global transcriptome-wide analysis of CIK cells identify distinct roles of IL-2 and IL-15 in acquisition of cytotoxic capacity against tumor
Source: BMC Med Genomics. 2014 Aug 9;7:49. doi: 10.1186/1755-8794-7-49 (PMC4134122; doi:10.1186/1755-8794-7-49)
Supplement: Additional file 2: Table S2 — The list of differentially expressed genes between CIKIL-15 and CIKIL-2. [file 1755-8794-7-49-S2.xls]

## Sheet: intersection
GeneSymbol	AccID	KeggID	FoldChange	Log2FC	Style	P-Value	FDR	IL15-3_Counts	IL15-2_Counts	IL15-1_Counts	IL2-2_Counts	IL2-3_Counts	IL2-1_Counts	IL15-3_RPKM
GNA15	NM_002068.2	hsa:2769	0.404071	-1.30732	down	1.1447e-48	7.62255e-45	210	238	187	617	595	588	8.79271
LY9	NM_002348.3	hsa:4063	2.83532	1.50351	up	6.33747e-33	2.11006e-29	733	755	779	360	289	272	25.9728
ADAMTS10	NM_030957.3	hsa:81794	5.98948	2.58243	up	1.39278e-31	3.37255e-28	108	119	120	29	25	13	2.27539
TXNIP	NM_006472.4	hsa:10628	2.2371	1.16163	up	3.11634e-30	5.92906e-27	5930	4811	4957	2737	2193	3073	180.435
ADAM19	NM_033274.4	hsa:8728	0.456759	-1.13049	down	1.07907e-29	1.91614e-26	3359	3341	2799	8565	8098	7127	46.2657
EGFL6	NM_015507.3	hsa:25975	0.0763503	-3.71122	down	2.80793e-25	4.15511e-22	6	17	3	142	147	106	0.220231
H1F0	NM_005318.3	hsa:3005	0.259921	-1.94385	down	7.8356e-23	8.34836e-20	36	49	28	177	177	145	1.37923
CSF1	NM_172212.2	hsa:1435	0.474395	-1.07584	down	4.59455e-19	3.82438e-16	1334	1162	1494	3184	3044	3392	28.1252
MYB	NM_005375.2	hsa:4602	0.479088	-1.06164	down	1.57178e-18	1.13113e-15	82	62	49	162	148	147	1.99018
TNFSF10	NR_033994.1	hsa:8743	0.42278	-1.24202	down	7.02007e-18	4.45206e-15	993	949	987	2704	2861	2355	45.4105
CTSF	NM_003793.3	hsa:8722	3.62579	1.8583	up	1.59761e-16	8.02907e-14	46	53	49	17	13	17	2.03887
TCF7	NR_033449.1	hsa:6932	4.34987	2.12097	up	5.40496e-16	2.57083e-13	2197	1588	2021	905	299	356	59.1676
AMIGO1	NM_020703.2	hsa:57463	7.19244	2.84648	up	1.19066e-15	5.28576e-13	60	76	70	22	8	4	2.16755
MSX2P1	NR_002307.1		2.9807	1.57565	up	3.09724e-15	1.28903e-12	67	51	53	29	15	22	2.76637
ZBTB32	NM_014383.1	hsa:27033	0.378912	-1.40006	down	3.74258e-15	1.53365e-12	222	275	168	807	600	615	10.1108
CSF2RB	NM_000395.2	hsa:1439	0.204083	-2.29277	down	6.99938e-15	2.78262e-12	208	276	268	1181	1455	1584	3.83914
PYROXD2	NM_032709.2	hsa:84795	2.24497	1.1667	up	1.26799e-14	4.62659e-12	122	90	109	68	51	45	5.27388
CREM	NR_051975.1	hsa:1390	0.433305	-1.20654	down	1.12203e-13	3.60078e-11	382	609	457	1437	1262	1169	0.453774
CCR1	NM_001295.2	hsa:1230	0.343086	-1.54336	down	3.58852e-13	1.06204e-10	497	646	516	2298	1768	1530	16.5791
ADM2	NM_024866.5	hsa:79924	0.395736	-1.33739	down	3.58681e-12	8.84614e-10	21	21	25	74	62	59	0.43871
DSCC1	NM_024094.2	hsa:79075	0.458689	-1.12441	down	3.62139e-12	8.84949e-10	92	84	60	234	167	188	3.61946
LOC100505639	XR_172293.2		2.28087	1.18958	up	6.4602e-12	1.49629e-09	71	66	62	37	28	35	3.2469
SLC2A6	NM_017585.3	hsa:11182	2.04845	1.03453	up	1.13644e-11	2.52251e-09	103	83	107	62	52	50	3.61135
MEGF6	NM_001409.3	hsa:1953	3.27538	1.71166	up	1.47811e-11	3.14967e-09	69	55	76	27	27	16	0.82799
LOC645754	LOC645754		0.445809	-1.1655	down	2.21482e-11	4.30612e-09	41	27	51	113	97	96	0.19573
LOC100505771	XR_172337.2		2.11045	1.07755	up	3.23124e-11	6.07815e-09	143	110	111	87	62	49	19.1032
SPAG6	NM_172242.2		0.082757	-3.59497	down	4.46144e-11	7.9755e-09	1	5	0	22	30	32	0.0300158
RRM2	NM_001165931.1	hsa:6241	0.49389	-1.01774	down	4.51518e-11	8.01775e-09	1576	1325	844	3204	2775	2642	40.9838
PGBD3	NM_170753.3	hsa:267004	2.05719	1.04068	up	5.15518e-11	9.03378e-09	92	81	82	34	53	53	3.59321
PSMD6-AS2	NR_038286.1		2.26683	1.18068	up	8.57236e-11	1.43606e-08	125	129	144	82	51	70	4.37412
PTGFRN	NM_020440.2	hsa:5738	0.405368	-1.3027	down	1.44232e-10	2.18281e-08	24	23	15	69	54	52	0.347793
SYCE2	NM_001105578.1	hsa:256126	0.493316	-1.01942	down	1.50363e-10	2.25004e-08	33	38	38	90	90	74	3.15735
MTHFD2	NR_027405.1	hsa:10797	0.455604	-1.13415	down	1.51403e-10	2.25294e-08	667	569	627	1516	1741	1399	26.046
COL6A2	NM_058175.2	hsa:1292	6.17387	2.62618	up	3.56826e-10	4.84919e-08	248	128	183	51	25	28	6.42432
DMC1	NR_103474.1	hsa:11144	0.410222	-1.28552	down	3.8508e-10	5.18029e-08	25	24	13	62	56	54	1.00322
D4S234E	NM_014392.4	hsa:27065	2.94909	1.56027	up	5.28483e-10	6.93432e-08	102	95	98	66	30	21	2.91461
RHBDL3	NM_138328.2	hsa:162494	0.319499	-1.64612	down	5.52026e-10	7.20772e-08	21	14	10	47	58	53	0.40219
ADARB2	NM_018702.3	hsa:105	2.17445	1.12065	up	6.66753e-10	8.49743e-08	75	50	58	38	31	27	0.794567
USP18	NM_017414.3	hsa:11274	0.261104	-1.93731	down	9.49447e-10	1.17081e-07	89	163	152	737	627	441	3.92485
ENPP3	NM_005021.3	hsa:5169	11.042	3.46493	up	1.57496e-09	1.8812e-07	45	22	29	5	1	4	1.2692
CEACAM1	NM_001712.4	hsa:634	0.265176	-1.91498	down	1.8323e-09	2.14058e-07	69	94	84	352	428	290	1.75033
NR_033258.1	NR_033258.1	hsa:9839	2.21523	1.14746	up	1.97987e-09	2.27309e-07	95	63	73	46	31	42	0.949895
SMPD3	NM_018667.3	hsa:55512	0.376691	-1.40855	down	2.62377e-09	2.93642e-07	42	66	64	183	145	201	0.711561
OAS3	NM_006187.2	hsa:4940	0.400598	-1.31977	down	3.31307e-09	3.61668e-07	1662	1529	2041	5870	5249	3920	22.3942
IFIT1	NM_001548.4	hsa:3434	0.125201	-2.99769	down	3.73069e-09	3.99079e-07	6	6	36	171	177	102	0.287803
RPS2P53	RPS2P53		2.40252	1.26455	up	3.88667e-09	4.12793e-07	52	36	46	27	18	19	5.07568
LOC442098	LOC442098		0.39977	-1.32276	down	4.41388e-09	4.59251e-07	24	15	18	61	58	43	2.21809
CHAC1	NM_024111.3	hsa:79094	0.175233	-2.51265	down	4.71413e-09	4.82945e-07	6	1	3	18	20	25	0.343334
HAGHL	NM_207112.1	hsa:84264	2.24587	1.16727	up	6.53928e-09	6.52361e-07	68	71	72	42	43	23	4.48976
LDLRAP1	NM_015627.2	hsa:26119	2.00211	1.00152	up	7.06315e-09	6.96793e-07	514	405	513	315	298	206	15.6331
LIF	NM_002309.4	hsa:3976	0.0434423	-4.52476	down	1.12784e-08	1.05408e-06	137	100	53	2338	3516	1623	3.08127
EPM2A	NM_005670.3	hsa:7957	0.412881	-1.2762	down	1.4698e-08	1.33616e-06	12	19	18	55	45	38	0.30915
CCRN4L	NM_012118.3	hsa:25819	0.426985	-1.22774	down	1.71606e-08	1.54423e-06	20	21	14	60	43	45	0.913684
NELL2	NM_006159.2	hsa:4753	4.32629	2.11313	up	1.80693e-08	1.60432e-06	954	719	1139	282	115	352	22.9853
DIAPH3	NM_030932.3	hsa:81624	0.471171	-1.08568	down	1.96196e-08	1.73042e-06	131	127	71	315	246	237	2.44452
PIK3IP1	NM_052880.4	hsa:113791	2.35066	1.23307	up	2.46863e-08	2.12797e-06	1212	998	1386	561	531	656	43.7491
PROCR	NM_006404.4	hsa:10544	2.97755	1.57413	up	5.38985e-08	4.31123e-06	64	80	59	33	17	29	3.94006
NUFIP1	NM_012345.2	hsa:26747	0.478951	-1.06205	down	6.37515e-08	5.03883e-06	33	30	33	67	82	79	0.857598
CMPK2	NR_046236.1	hsa:129607	0.247606	-2.01388	down	7.60893e-08	5.89099e-06	220	320	311	1637	1455	899	6.51584
IL21R-AS1	NR_037158.1		2.14308	1.09969	up	9.41329e-08	7.14926e-06	96	74	92	56	54	30	3.29417
SCARF1	NR_102409.1	hsa:8578	0.371482	-1.42864	down	1.2153e-07	8.96698e-06	10	9	14	44	28	31	0.231862
ZNF273	NR_003099.1	hsa:10793	0.403753	-1.30846	down	1.21911e-07	8.97025e-06	26	32	23	81	87	62	0.53997
PTTG4P	PTTG4P		5.2081	2.38076	up	1.80476e-07	1.26504e-05	18	13	12	0	6	3	3.34751
C1orf177	NM_152607.2	hsa:163747	2.2886	1.19447	up	2.27487e-07	1.54575e-05	85	64	53	35	38	27	4.2413
PSAT1	NM_058179.3	hsa:29968	0.418172	-1.25783	down	2.30812e-07	1.56038e-05	189	187	214	527	630	456	7.7109
LOC100289144	LOC100289144		13.6742	3.77338	up	2.67131e-07	1.77883e-05	14	14	7	2	1	0	1.16039
C12orf42	NR_103526.1	hsa:374470	8.96337	3.16404	up	2.70081e-07	1.78952e-05	10	13	9	0	0	4	0.610581
ACE	NM_152831.1	hsa:1636	3.43238	1.77921	up	2.76884e-07	1.83004e-05	32	36	43	20	7	11	0.574873
AGPAT9	NM_032717.4	hsa:84803	0.20492	-2.28687	down	2.98828e-07	1.96533e-05	28	55	44	174	247	291	0.919263
C5orf65	NM_001161546.1	hsa:389333	0.469675	-1.09027	down	3.21722e-07	2.0952e-05	62	50	27	109	111	114	1.70242
APOL4	NM_145660.2	hsa:80832	0.408635	-1.29111	down	3.81922e-07	2.47515e-05	87	72	85	245	261	176	2.27938
KRT73	NM_175068.2	hsa:319101	3.86723	1.9513	up	4.05353e-07	2.60797e-05	57	53	67	20	2	31	2.22777
SLC7A11	NM_014331.3	hsa:23657	0.118873	-3.07251	down	6.3594e-07	3.83233e-05	10	3	9	50	64	93	0.093449
USP44	NM_032147.3	hsa:84101	0.398829	-1.32616	down	7.60499e-07	4.45201e-05	20	32	36	109	69	80	0.513619
VSIG1	NM_182607.4	hsa:340547	5.80199	2.53655	up	8.02877e-07	4.61888e-05	48	32	60	4	13	10	1.32411
LEF1	NM_016269.4	hsa:51176	2.1398	1.09748	up	9.66859e-07	5.51439e-05	1507	1048	1317	986	593	507	37.3474
PARP9	NM_031458.2	hsa:83666	0.497926	-1.006	down	9.77064e-07	5.53725e-05	714	898	899	2334	1955	1548	9.37165
FADS3	NM_021727.4	hsa:3995	2.11006	1.07729	up	9.86565e-07	5.5674e-05	71	82	68	38	31	51	3.56265
CCNE2	NM_057749.2	hsa:9134	0.417912	-1.25873	down	1.48871e-06	8.05962e-05	90	64	46	185	206	149	2.9461
GPR182	NM_007264.3	hsa:11318	0.0777996	-3.68409	down	1.52994e-06	8.23261e-05	0	1	1	15	9	7	0
KCTD19	NM_001100915.1	hsa:146212	3.11996	1.64153	up	1.97985e-06	0.0001032	20	23	17	7	6	9	0.613308
ACTN1	NM_001130005.1	hsa:87	0.394481	-1.34197	down	2.02418e-06	0.000104691	187	201	341	612	749	761	4.4033
MYLK4	NM_001012418.3	hsa:340156	13.8191	3.78859	up	2.24408e-06	0.00011517	9	5	10	1	1	0	0.141029
RASSF8	NM_007211.4	hsa:11228	0.098653	-3.34149	down	2.28191e-06	0.00011647	1	3	2	15	29	26	0.00439371
CD40LG	NM_000074.2	hsa:959	0.236433	-2.0805	down	2.31754e-06	0.00011803	188	210	155	620	1014	1012	9.15559
STX3	NM_004177.4	hsa:6809	0.470632	-1.08733	down	2.56456e-06	0.000129374	1460	1858	899	3832	3526	2915	20.1281
LOC100133190	LOC100133190		4.73886	2.24454	up	3.10445e-06	0.000152491	13	14	11	2	6	1	0.312933
DDX60	NM_017631.5	hsa:55601	0.357676	-1.48327	down	3.35715e-06	0.000163177	455	454	625	2122	1673	1174	6.69539
NME4	NM_005009.2	hsa:4833	2.31823	1.21303	up	3.38448e-06	0.000163907	32	31	29	22	13	11	2.83669
LOC100130231	LOC100130231		3.19918	1.6777	up	3.53243e-06	0.000170144	558	672	865	250	233	272	9.33975
LOC100996659	LOC100996659		3.44201	1.78325	up	3.71254e-06	0.000177855	20	18	13	7	4	6	0.829998
KIAA0125	NR_026800.2		3.30738	1.72569	up	3.96773e-06	0.000188722	92	72	46	26	22	24	0.858961
AICDA	NM_020661.2	hsa:57379	0.119316	-3.06714	down	4.9231e-06	0.000227265	3	7	3	62	41	25	0.0958486
SIM2	NM_009586.2	hsa:6493	17.8529	4.15809	up	4.98858e-06	0.000229096	8	15	9	0	1	1	0.170969
LILRP2	NR_003061.2		0.265034	-1.91575	down	5.00544e-06	0.000229475	35	7	14	63	86	83	0.590948
LOC100422656	LOC100422656		3.8095	1.9296	up	5.50816e-06	0.000249941	18	10	16	3	3	7	3.1506
CCDC168	NM_001146197.1	hsa:643677	0.346669	-1.52837	down	5.53606e-06	0.000250354	9	6	7	24	22	26	0.0374198
FONG	NR_034096.1		9.54609	3.25491	up	5.81529e-06	0.000262092	8	8	9	1	1	1	0.750143
EPSTI1	NM_033255.3	hsa:94240	0.360267	-1.47286	down	6.09573e-06	0.000271959	261	212	448	1021	1142	777	7.27856
LOC100128420	LOC100128420		0.410709	-1.28381	down	6.47602e-06	0.000287014	178	216	99	406	433	526	23.0617
MX1	NM_002462.4	hsa:4599	0.228237	-2.1314	down	7.00627e-06	0.000305933	911	1366	2034	9613	7986	4501	23.9747
RAD51B	NM_133510.3	hsa:5890	0.48169	-1.05382	down	7.19553e-06	0.000310792	42	38	39	108	104	71	1.4148
CBX1P4	CBX1P4		0.495713	-1.01242	down	7.22256e-06	0.000310792	20	22	15	40	41	50	0.878695
LOC100129831	YS001_HUMAN		2.07216	1.05114	up	7.69535e-06	0.000327248	80	89	97	43	41	63	7.44667
ATP6V0A1	NM_005177.3	hsa:535	0.430321	-1.21651	down	8.09076e-06	0.000339379	24	36	39	106	66	96	0.527888
GPT	NM_005309.2	hsa:2875	2.8437	1.50777	up	8.95074e-06	0.000369631	20	23	18	12	4	9	0.946627
LAP3	NM_015907.2	hsa:51056	0.486953	-1.03814	down	9.57698e-06	0.000389454	644	458	533	1479	1389	962	27.3965
KIF19	NM_153209.3	hsa:124602	2.58213	1.36856	up	1.00616e-05	0.000405447	46	52	54	35	10	24	1.12717
CKB	NM_001823.4	hsa:1152	0.433434	-1.20612	down	1.05624e-05	0.000421798	17	25	14	45	46	57	1.04084
LOC401093	LOC401093		2.24941	1.16955	up	1.06235e-05	0.000423604	59	55	75	30	38	28	0.793195
LINC00487	NR_038369.1		0.192584	-2.37644	down	1.10306e-05	0.000438525	4	2	3	21	21	11	0.167559
PRR5-ARHGAP8	NM_181334.4	hsa:553158	2.494	1.31846	up	1.10966e-05	0.000439834	35	40	45	24	10	22	1.68247
ZNF607	NM_032689.4	hsa:84775	2.08345	1.05897	up	1.24527e-05	0.000482808	32	34	35	22	13	21	0.671616
ZNF848P	ZNF848P		6.57793	2.71763	up	1.28599e-05	0.000495712	11	9	8	3	0	2	0.895111
COL6A1	NM_001848.2	hsa:1291	8.96405	3.16415	up	1.46688e-05	0.000552642	30	33	14	6	4	0	0.633848
FLJ37453	NR_024279.1		2.43314	1.28282	up	1.51491e-05	0.000567528	63	79	91	43	32	36	2.0585
C10orf105	NM_001168390.1	hsa:414152	2.82512	1.49831	up	1.61571e-05	0.000595243	31	25	37	17	15	6	0.572106
FBXL16	NM_153350.3	hsa:146330	2.24827	1.16881	up	1.66773e-05	0.000611011	167	95	145	76	64	66	4.20762
C14orf64	NR_015430.1		2.31404	1.21042	up	1.79658e-05	0.000646673	30	21	26	15	14	9	1.83677
EIF2AK2	NM_002759.3	hsa:5610	0.495372	-1.01342	down	1.897e-05	0.000675513	441	386	535	1158	1176	821	9.05809
ADCY1	NM_021116.2	hsa:107	0.172438	-2.53585	down	1.99322e-05	0.000704131	10	0	1	31	18	20	0.0714193
CDH23	NM_052836.3	hsa:64072	2.54959	1.35027	up	2.04233e-05	0.000718621	175	107	127	89	65	30	0.774234
ISG15	NM_005101.3	hsa:9636	0.427359	-1.22648	down	2.11393e-05	0.000738788	508	392	600	1431	1565	1019	68.0543
PDGFD	NM_033135.3	hsa:80310	3.14489	1.65301	up	2.37822e-05	0.000811093	97	86	130	24	31	58	2.16852
RSAD2	NM_080657.4	hsa:91543	0.23924	-2.06347	down	2.48644e-05	0.000842605	165	253	366	1493	1545	777	4.19392
KIAA1841	NM_032506.2	hsa:84542	0.46467	-1.10572	down	2.77512e-05	0.000930959	28	41	32	109	66	78	0.545975
CCNI2	NM_001287253.1	hsa:645121	0.444593	-1.16944	down	2.8533e-05	0.000947637	27	23	25	51	71	69	1.02344
IRF7	NM_004031.2	hsa:3665	0.473185	-1.07952	down	3.1199e-05	0.00102595	209	187	277	643	585	411	9.09644
P2RX6	NM_005446.3	hsa:9127	3.57855	1.83937	up	3.15192e-05	0.00103392	18	28	21	11	4	7	0.590303
DISP2	NM_033510.1	hsa:85455	2.35206	1.23392	up	3.87432e-05	0.00121407	22	27	22	15	9	11	0.390277
TEAD3	NM_003214.3	hsa:7005	4.14141	2.05012	up	4.01035e-05	0.00124644	13	11	11	7	2	1	0.40291
CNN2P9	EAW48310.1		2.18255	1.12602	up	4.20772e-05	0.00128972	50	28	39	24	20	17	4.92643
LOC343052	LOC343052	hsa:343052	3.18368	1.6707	up	4.43178e-05	0.00135163	25	19	13	5	10	5	0.385488
DNAJB13	NM_153614.2	hsa:374407	3.03961	1.60389	up	4.53959e-05	0.00137094	39	61	46	24	13	19	1.85675
ASGR1	NM_001671.4	hsa:432	0	-20	down	4.5876e-05	0.00138074	0	0	0	6	7	4	0
PRR7-AS1	NR_038916.1		2.49086	1.31665	up	4.62661e-05	0.00139091	101	63	65	39	46	19	5.63498
PHGDH	NM_006623.3	hsa:26227	0.494286	-1.01658	down	4.67555e-05	0.00140088	211	115	91	321	335	290	9.34756
LOC100506051	LOC100506051		2.42653	1.2789	up	5.03362e-05	0.00148973	69	99	82	32	37	49	3.69491
LOC646543	LOC646543		2.53113	1.33978	up	5.10279e-05	0.00150685	248	132	168	83	98	63	24.4892
CCL22	NM_002990.4	hsa:6367	0.132109	-2.9202	down	5.14994e-05	0.00151529	14	8	10	138	92	48	0.428286
LOC728989	NR_024442.2		2.06766	1.048	up	5.18053e-05	0.00152137	34	30	24	22	13	14	2.83453
TP53TG5	NM_014477.2	hsa:27296	2.64599	1.40381	up	5.25841e-05	0.00154085	24	16	14	7	7	9	2.21423
RPL12P13	RPL12P13		2.07345	1.05203	up	5.66027e-05	0.00162991	30	26	28	13	15	18	4.29218
EPHX1	NM_001136018.2	hsa:2052	2.98978	1.58004	up	5.66929e-05	0.00163075	130	67	117	47	25	48	6.33099
CHMP5	NM_016410.5	hsa:51510	0.498765	-1.00357	down	5.83772e-05	0.0016666	310	313	337	814	842	553	13.39
NANOGP4	NANOGP4		2.2472	1.16813	up	5.92847e-05	0.0016889	34	43	48	20	19	25	1.76611
RPL7AP2	RPL7AP2		0.288051	-1.79561	down	6.31232e-05	0.00177545	6	1	5	19	17	11	0.729856
LOC100507316	XR_172484.2		2.10184	1.07165	up	6.73119e-05	0.00187348	30	29	31	15	10	24	1.88459
LOC644794	XR_252246.1		2.42132	1.27579	up	6.74184e-05	0.00187449	48	65	45	27	29	19	1.94764
SEMA6C	NM_030913.4	hsa:10500	2.56423	1.35852	up	6.84327e-05	0.0019007	24	30	23	16	5	14	0.532407
C16orf74	NM_206967.2	hsa:404550	6.96266	2.79964	up	7.38117e-05	0.00201439	17	30	36	7	7	0	1.68991
GML	NM_002066.2	hsa:2765	5.70263	2.51163	up	7.74766e-05	0.00210364	12	6	7	2	0	3	1.48161
PRR5L	NM_024841.4	hsa:79899	2.56017	1.35624	up	8.0156e-05	0.00216097	327	470	351	223	107	192	7.36385
C4orf48	NM_001168243.1	hsa:401115	0.354322	-1.49687	down	8.87259e-05	0.0023633	8	6	4	15	19	23	1.47854
PEX11G	NM_080662.3	hsa:92960	3.17426	1.66642	up	8.90707e-05	0.00236775	21	30	30	16	10	4	1.76517
CCBP2	NM_001296.4	hsa:1238	0.375314	-1.41383	down	9.10623e-05	0.00240628	9	13	3	26	28	22	0.27142
LOC387895	LOC387895		3.06776	1.61719	up	9.64189e-05	0.0025228	28	30	44	10	14	14	4.02492
APBA2	NM_005503.3	hsa:321	2.5513	1.35123	up	9.98422e-05	0.00259961	135	130	166	80	24	92	3.31163
VSIG10L	NM_001163922.1	hsa:147645	0.399488	-1.32378	down	0.000106094	0.0027251	8	9	10	20	30	27	0.194376
IFI6	NM_022873.2	hsa:2537	0.289788	-1.78693	down	0.000106936	0.00274356	317	319	314	1569	1467	738	32.9042
SULT1B1	NM_014465.3	hsa:27284	5.33526	2.41556	up	0.000114232	0.00287589	45	17	32	9	8	3	3.06876
LOC283174	LOC283174		2.47357	1.3066	up	0.000117612	0.00294428	927	484	626	415	282	242	15.5956
XAF1	NR_046398.1	hsa:54739	0.438098	-1.19068	down	0.000118839	0.00296941	567	699	1097	2536	2184	1554	13.9632
SLC35D2	NR_104627.1	hsa:11046	2.24628	1.16754	up	0.000122511	0.00304403	280	327	367	157	110	232	15.3719
PRR19	NM_199285.2	hsa:284338	0.447844	-1.15893	down	0.000123202	0.0030555	22	13	13	40	32	49	1.28358
TOMM20L	NM_207377.2	hsa:387990	0.0969523	-3.36658	down	0.000131458	0.00323018	2	0	0	9	5	8	0.292679
CACFD1	NM_017586.3	hsa:11094	2.75902	1.46416	up	0.000134289	0.00329064	35	20	21	9	7	15	1.08484
FGFBP2	NM_031950.3	hsa:83888	2.40351	1.26514	up	0.000141309	0.00341553	2329	3164	2160	1708	1034	962	177.543
TIPIN	NM_017858.2	hsa:54962	0.418691	-1.25604	down	0.000143169	0.0034525	58	50	35	141	154	93	4.07978
ICAM4	NM_022377.3	hsa:3386	3.72901	1.89879	up	0.000146418	0.00351349	27	12	20	7	3	8	1.61868
SNORD78	NR_003944.1		0.364996	-1.45405	down	0.00014845	0.00355267	20	5	8	31	31	38	33.0618
LOC644491	LOC644491		0.311453	-1.68291	down	0.000164893	0.00389716	5	1	6	18	12	14	0.204459
ARRDC5	NM_001080523.1	hsa:645432	2.44551	1.29014	up	0.000165129	0.00389926	88	112	134	55	39	64	4.79578
BACE2	NM_138992.2	hsa:25825	0.193206	-2.37179	down	0.000181931	0.00423224	2	6	3	21	30	15	0.0596505
P4HA2	NM_004199.2	hsa:8974	0.430565	-1.2157	down	0.000193255	0.00444905	80	43	62	138	145	201	2.77658
LOC100286992	LOC100286992		0.47266	-1.08112	down	0.000193722	0.00445593	41	24	16	74	67	52	4.20683
LOC339666	LOC339666		0.368443	-1.44049	down	0.000194676	0.00447402	4	7	6	14	19	20	0.229183
CD200	NM_005944.5	hsa:4345	0.271444	-1.88127	down	0.000195357	0.0044858	1	1	7	14	11	14	0.0389642
PLGLB1	NM_001032392.2	hsa:5343	2.09621	1.06778	up	0.000205392	0.00467191	25	27	35	19	16	13	0.758468
ENPEP	NM_001977.3	hsa:2028	0.229492	-2.12349	down	0.000226526	0.00507038	2	4	10	40	18	25	0.0357425
LOC100422399	LOC100422399		3.69654	1.88617	up	0.000228622	0.00510015	12	8	10	1	4	4	1.96912
MIR4437	NR_039637.1		0.0658949	-3.92369	down	0.000229991	0.00511783	0	0	1	6	6	6	0
LOC100506178	LOC100506178		0.0652152	-3.93865	down	0.000229991	0.00511783	0	1	0	4	8	6	0
FCRL3	NM_052939.3	hsa:115352	3.23595	1.69419	up	0.000235198	0.00521758	59	27	48	8	19	19	1.74453
NCS1	NM_014286.3	hsa:23413	0.388569	-1.36376	down	0.000240306	0.00531186	57	30	23	120	74	125	1.01948
C1orf228	NM_001145636.1	hsa:339541	2.41202	1.27024	up	0.000244618	0.00538038	85	85	116	60	24	54	4.50308
LOC643421	LOC643421		2.31455	1.21073	up	0.000252325	0.005518	32	33	21	21	12	10	3.58238
IL21R	NM_181079.4	hsa:50615	2.25152	1.1709	up	0.000253283	0.00553441	525	292	359	267	201	128	9.39181
ZNF541	NM_032255.1	hsa:84215	3.12195	1.64245	up	0.000254	0.00554404	16	12	8	4	4	5	0.308349
HIST1H2BO	NM_003527.4	hsa:8348	0.158017	-2.66185	down	0.000257424	0.0056065	3	2	2	17	23	10	0.605308
EPHA4	NM_004438.3	hsa:2043	5.1024	2.35118	up	0.000266632	0.00575062	144	82	196	39	39	17	2.02496
DST	NM_183380.3	hsa:667	0.434331	-1.20313	down	0.000279497	0.00594691	8	7	10	23	23	20	0.0429117
IGSF9B	NM_014987.1	hsa:22997	2.35973	1.23862	up	0.000285863	0.00606231	1106	615	694	513	411	241	13.5079
GLI2	NM_030381.1	hsa:2736	0.162612	-2.62049	down	0.000299606	0.00632003	1	15	0	34	28	54	0.0131876
INTS6-AS1	NR_103812.1		2.07063	1.05007	up	0.000308258	0.006455	26	24	19	13	11	14	2.93048
LOC282997	LOC282997		2.07949	1.05623	up	0.000321293	0.00667027	56	35	33	19	21	27	2.48087
MAGOH3P	MAGOHP1		0.142389	-2.81209	down	0.000322837	0.0066971	2	1	0	6	9	8	0.166698
PIR-FIGF	NR_037859.2		0.0934675	-3.41939	down	0.000338431	0.00692886	2	0	0	11	4	8	0.0691456
CARD14	NR_047566.1	hsa:79092	2.58033	1.36756	up	0.000345897	0.0070546	29	33	20	19	8	10	0.619909
GBGT1	NM_021996.5	hsa:26301	0.261534	-1.93493	down	0.000357419	0.00721775	0	4	4	9	14	13	0
WNT4	NM_030761.4	hsa:54361	2.14987	1.10425	up	0.000360925	0.00728302	25	14	22	9	11	12	0.571491
ENPP6	NM_153343.3	hsa:133121	0.0439166	-4.50909	down	0.000384737	0.0076665	14	2	1	98	231	83	0.317515
PIR	NM_003662.3	hsa:8544	0.287791	-1.79691	down	0.000384822	0.0076665	2	7	2	19	10	16	0.114225
WISP1	NR_037944.1	hsa:8840	17.1808	4.10272	up	0.000392134	0.00776986	5	5	4	1	0	0	0.085999
DLK2	NM_206539.2	hsa:65989	2.53542	1.34222	up	0.000392343	0.00776986	19	13	13	5	4	11	1.12449
NRCAM	NM_005010.4	hsa:4897	6.30373	2.6562	up	0.000395322	0.00781608	7	10	5	1	0	3	0.0975443
ACRV1	NM_020115.3	hsa:56	0.175137	-2.51345	down	0.000406292	0.00798671	3	1	0	9	6	10	0.227916
OSM	NM_020530.4	hsa:5008	0.160583	-2.63861	down	0.000410151	0.00804788	62	48	26	327	454	172	2.9852
CTH	NM_153742.4	hsa:1491	0.271229	-1.88242	down	0.000418751	0.00817732	4	1	9	27	19	14	0.166854
CRNDE	NR_034106.1		0.269928	-1.88935	down	0.00043748	0.00845626	12	1	6	19	30	28	1.01152
IMPA1P	IMPA1P		0	-20	down	0.000455854	0.00876055	0	0	0	7	5	2	0.00200069
LOC100506185	LOC100506185		12.1006	3.59701	up	0.000477222	0.00911203	10	8	3	1	0	1	2.72988
CITED4	NM_133467.2	hsa:163732	0.173407	-2.52776	down	0.000502884	0.00949988	3	0	4	9	18	18	0.207437
DMD	NM_004023.2	hsa:1756	0.129362	-2.95051	down	0.000509072	0.00958957	0	2	1	14	9	5	0
GPX3	NM_002084.3	hsa:2878	4.33895	2.11734	up	0.000515462	0.00968938	30	20	44	10	7	8	1.52073
NDFIP2	NM_019080.2	hsa:54602	0.352852	-1.50287	down	0.000517585	0.00969767	461	245	261	722	1246	1082	8.8404
LOC100287049	XR_171219.1	hsa:100287049	2.1095	1.0769	up	0.000521435	0.00974662	25	16	27	15	11	11	4.5801
ZNF385C	NM_001242704.1	hsa:201181	0.396187	-1.33575	down	0.000522332	0.00975004	7	4	7	20	12	20	0.240704
AMOTL1	NM_130847.2	hsa:154810	0.223802	-2.1597	down	0.00052676	0.00981398	13	28	20	123	138	56	0.128955
ZNF334	NR_073026.1	hsa:55713	0.150931	-2.72804	down	0.000536307	0.00996807	0	3	4	16	12	27	0
MX2	NM_002463.1	hsa:4600	0.348888	-1.51916	down	0.000538875	0.0100024	185	289	463	1311	1174	656	5.5773
GMPR	NM_006877.3	hsa:2766	0.385027	-1.37697	down	0.000541719	0.0100273	11	4	19	43	30	29	0.648143
KLK1	NM_002257.3	hsa:3816	0.249752	-2.00143	down	0.000552346	0.0102027	4	0	3	9	12	10	0.408544
WHAMMP2	NR_026589.1		2.0574	1.04082	up	0.000552851	0.010204	25	24	27	22	14	7	0.433062
PNMA3	NM_013364.5	hsa:29944	2.42613	1.27866	up	0.000553564	0.010204	90	43	74	38	31	28	2.14184
PSAT1P4	PSAT1P4		0	-20	down	0.000566526	0.0103997	0	0	0	4	3	6	0
LOC100507367	LOC100507367		2.22564	1.15422	up	0.000568721	0.0104328	31	20	28	19	6	16	4.71427
LOC442707	LOC442707		0.371974	-1.42673	down	0.000572272	0.010473	16	6	15	35	47	30	0.716285
RPL31P51	RPL31P51		2.16185	1.11226	up	0.000603364	0.0108883	200	185	159	80	152	52	40.3601
LSM11	NM_173491.2	hsa:134353	0.492906	-1.02062	down	0.000617735	0.01111	54	33	29	91	104	70	1.88224
FOXP3	NM_014009.3	hsa:50943	0.19781	-2.33781	down	0.000627827	0.0112384	21	32	36	95	181	237	0.786988
SPTB	NM_001024858.2	hsa:6710	2.17353	1.12004	up	0.000638774	0.0114037	129	125	112	106	66	24	1.14422
TMEM198	NM_001005209.1	hsa:130612	2.23484	1.16017	up	0.000643542	0.0114765	17	17	19	7	8	12	0.684192
TSGA10	NM_182911.3	hsa:80705	2.58681	1.37118	up	0.000654035	0.0116139	20	24	31	17	9	8	0.484488
C4orf50	NM_207405.1	hsa:389197	5.36321	2.4231	up	0.000671178	0.0118551	8	13	14	7	1	0	0.224289
SEZ6	NM_178860.4	hsa:124925	3.06795	1.61728	up	0.000681204	0.0120015	28	13	27	7	8	10	0.590055
LOC100996378	LOC100996378		4.2194	2.07704	up	0.000686793	0.0120723	7	13	13	2	2	5	0.882583
RPL9P27	RPL9P27		2.2663	1.18034	up	0.000706627	0.0123313	28	29	21	12	20	7	3.58323
OSBPL5	NM_145638.2	hsa:114879	2.00094	1.00068	up	0.00073022	0.0126794	183	147	228	131	79	112	4.21417
LOC729609	NR_024440.1		21.7994	4.44622	up	0.000736384	0.0127449	11	6	3	0	0	1	1.56359
CXCL9	NM_002416.1	hsa:4283	0.100837	-3.3099	down	0.000750411	0.0129121	3	0	1	14	21	8	0.105226
SLC35F3	NM_173508.2	hsa:148641	0.0513288	-4.28409	down	0.000756303	0.0129716	4	0	0	41	8	35	0.12351
LOC100421794	LOC100421794		0.474448	-1.07568	down	0.000757495	0.0129837	16	8	6	27	23	21	1.73149
POM121L7	POM121L7		2.37797	1.24973	up	0.00077034	0.0131362	18	12	16	7	5	10	0.105926
LOC724085	LOC724085		6.00206	2.58546	up	0.000771656	0.0131502	5	10	6	1	2	1	0.329398
LOC100132644	LOC100132644		0.0521995	-4.25982	down	0.000778948	0.0132491	1	0	0	4	6	10	0.120903
ZNF702P	NR_003578.1		4.08756	2.03124	up	0.000783716	0.0133132	13	9	6	5	0	3	0.390189
HBEGF	NM_001945.2	hsa:1839	0.389403	-1.36066	down	0.00078704	0.0133526	136	299	182	776	673	401	5.16749
GS52	XR_172114.1		16.0412	4.00371	up	0.000787546	0.0133527	4	4	5	1	0	0	0.168032
PSMD8P1	PSMD8P1		0.385363	-1.37571	down	0.000807032	0.0136137	15	11	17	56	26	47	1.75492
LOC100507066	LOC100507066		2.97833	1.5745	up	0.000817255	0.0137514	13	10	9	3	8	1	1.29517
HERC5	NM_016323.3	hsa:51191	0.321974	-1.63498	down	0.000840641	0.0140641	176	250	170	967	781	401	4.46335
GAB2	NM_080491.2	hsa:9846	0.358271	-1.48088	down	0.00088041	0.0145837	322	279	351	675	1251	1075	4.70057
CACNA1H	NM_021098.2	hsa:8912	2.01919	1.01378	up	0.000885556	0.0146416	28	18	28	16	9	17	0.309035
LOC100996504	LOC100996504		2.55262	1.35198	up	0.000909548	0.0149271	307	314	487	217	133	155	19.603
LOC392226	LOC392226		0.472838	-1.08058	down	0.000944877	0.015412	12	9	7	22	21	24	0.989108
SOGA3	NM_001012279.2	hsa:387104	0.447167	-1.16111	down	0.000967213	0.0157281	86	51	32	151	165	108	0.653376
APBA1	NM_001163.3	hsa:320	0.222654	-2.16713	down	0.000971172	0.0157788	11	30	14	78	68	140	0.14914
IGLV3-9	V2-6		Inf	20	up	0.000977321	0.0158249	2	4	4	0	0	0	0.522029
LOC386758	LOC386758		Inf	20	up	0.000977321	0.0158249	3	5	2	0	0	0	0.160072
LOC100131777	LOC100131777		0	-20	down	0.00106201	0.0169489	0	0	0	6	4	2	0
SLC8A1	NM_021097.2	hsa:6546	0	-20	down	0.00106201	0.0169489	0	0	0	4	4	4	0
ECM2	NM_001393.3	hsa:1842	0.110369	-3.1796	down	0.00106353	0.016963	5	2	0	17	16	36	0.135664
LOC100131671	LOC100131671		3.17853	1.66836	up	0.0010671	0.0169893	13	10	8	4	7	0	1.22026
LOC400684	LOC400684		21.5406	4.42899	up	0.0010684	0.0169999	4	10	5	0	0	1	0.375466
LAPTM4B	NM_018407.4	hsa:55353	0.356816	-1.48675	down	0.00107664	0.0170801	183	118	82	306	521	369	7.31925
FAM40B	NM_020704.2	hsa:57464	0.415053	-1.26863	down	0.00108068	0.0171178	96	76	34	184	230	144	1.67539
LOC100506546	LOC100506546		0.166712	-2.58457	down	0.00108331	0.0171349	8	2	0	24	29	12	0.20398
USP41	XP_036729.10	hsa:373856	0.245915	-2.02377	down	0.00108883	0.0171914	19	27	32	197	95	82	1.48388
IL17RB	NM_172234.1	hsa:55540	0.311813	-1.68125	down	0.00108948	0.0171916	46	17	23	69	105	131	2.01288
RPL39P5	UPI000013D9B6		0.161424	-2.63108	down	0.00109177	0.0172176	1	1	1	5	10	6	0.418783
HSPD1P5	HSPDP5		0.405056	-1.30381	down	0.00111228	0.0174377	6	7	7	23	22	12	0.288897
LOC100507206	LOC100507206		3.3784	1.75634	up	0.00111576	0.0174717	39	23	16	9	6	11	1.53977
CD80	NM_005191.3	hsa:941	0.488623	-1.0332	down	0.00111915	0.0175042	81	98	73	264	195	138	2.62264
IFI44L	NM_006820.2	hsa:10964	0.0746615	-3.74349	down	0.00112633	0.0175855	14	125	161	2741	1627	484	0.212757
MB21D2	NM_178496.3	hsa:151963	0.244787	-2.0304	down	0.00123214	0.0189489	52	81	28	325	309	125	1.37823
RBM47	NM_019027.3	hsa:54502	0	-20	down	0.00124893	0.0191849	0	0	0	17	27	4	0
DLGAP3	NM_001080418.1	hsa:58512	0.328986	-1.6039	down	0.00125352	0.019222	3	4	3	12	9	14	0.0746587
B3GALNT1	NM_033169.2	hsa:8706	0.199165	-2.32796	down	0.00126651	0.0193879	2	11	2	19	40	28	0.0490343
LOC100129554	LOC100129554		0.0697626	-3.8414	down	0.00128944	0.0197048	1	0	0	4	7	4	0.0496203
RPL10AP8	RPL10AP8		3.06078	1.6139	up	0.00129033	0.0197071	11	8	12	8	1	3	0.107023
PLAC4	NM_182832.2	hsa:191585	0.262836	-1.92776	down	0.00131729	0.0200385	4	1	2	14	10	6	0.0356747
SLC35G2	NM_025246.2	hsa:80723	3.22567	1.6896	up	0.00132654	0.0201146	7	10	11	3	3	4	0.303334
KLF7	NR_073108.1	hsa:8609	3.20739	1.6814	up	0.00132659	0.0201146	133	57	82	33	48	14	7.24375
LOC100130102	LOC100130102		0.242445	-2.04427	down	0.00139041	0.0209355	2	1	4	10	15	8	0.0811631
NBPF17P	NBPF17P		2.0626	1.04446	up	0.00143262	0.0214094	17	23	17	13	9	10	0.0241092
F2RL3	NM_003950.2	hsa:9002	2.61094	1.38457	up	0.00143557	0.0214338	15	9	11	3	4	8	0.490298
PKD1L3	NM_181536.1	hsa:342372	0.243183	-2.03988	down	0.00145832	0.0216762	1	4	4	21	15	8	0.0171832
LOC100131496	NR_024594.1		0.365075	-1.45373	down	0.0014615	0.0217114	9	2	6	16	14	22	0.356592
HPSE2	NM_021828.4	hsa:60495	Inf	20	up	0.00150502	0.0222586	7	3	2	0	0	0	0.141405
SLC9A7	NM_032591.2	hsa:84679	0.441123	-1.18075	down	0.00154146	0.0226091	145	93	68	213	322	240	1.29114
LOC441806	LOC441806		0.142751	-2.80843	down	0.00154934	0.0227123	1	3	0	16	5	12	0.0997396
FAM13A-AS1	NR_002806.2		2.41506	1.27206	up	0.00158946	0.023217	88	70	40	36	34	23	2.4611
TMEM63A	NM_014698.2	hsa:9725	2.20355	1.13983	up	0.00159078	0.023217	907	866	1327	692	383	559	18.1822
GRID2IP	NM_001145118.1	hsa:392862	0.292877	-1.77163	down	0.00163476	0.0237165	3	6	10	20	34	21	0.0578154
CTLA4	NM_005214.4	hsa:1493	0.495494	-1.01306	down	0.00164498	0.0238388	157	108	139	255	382	283	7.09616
PLEKHB1	NM_021200.2	hsa:58473	2.06784	1.04812	up	0.0016646	0.0240817	66	40	55	47	24	19	2.47547
TLE6	NM_024760.2	hsa:79816	0.408896	-1.2902	down	0.00167245	0.0241711	7	6	10	17	27	20	0.31119
LOC100420263	LOC100420263		2.55478	1.3532	up	0.0016788	0.0242235	12	11	13	5	9	2	0.590024
PFKFB4	NM_004567.2	hsa:5210	0.483737	-1.0477	down	0.0017043	0.0245354	80	24	47	123	96	131	2.04623
IL4	NM_172348.2	hsa:3565	0.131171	-2.93047	down	0.00173152	0.0248582	3	4	3	16	44	26	0.433335
TRGJ1	TRGJ1		2.77341	1.47166	up	0.00173246	0.0248582	27	17	32	9	16	6	49.5432
STK16P1	STK16P1		0.387766	-1.36674	down	0.00178906	0.0255104	4	13	10	25	34	22	0.193638
FAM167A	NM_053279.2	hsa:83648	0.396912	-1.33311	down	0.00181115	0.0257289	4	8	3	18	10	16	0.0872387
IFI44	NM_006417.4	hsa:10561	0.260599	-1.9401	down	0.00185807	0.0262973	107	291	350	1531	1314	543	5.53393
LOC100130074	LOC100130074		3.12553	1.6441	up	0.00190325	0.026837	86	140	76	55	29	29	9.84225
CYP1B1	NM_000104.3	hsa:1545	0.330462	-1.59744	down	0.0019385	0.02719	68	46	31	110	214	164	1.17798
OAS1	NM_016816.2	hsa:4938	0.38108	-1.39184	down	0.00194923	0.0273261	185	383	440	1476	970	674	9.93048
RPL15P8	RPL15P8		0.226603	-2.14176	down	0.00199419	0.0278685	4	2	0	9	13	7	0.623344
FCRL6	NM_001284217.1	hsa:343413	3.25821	1.70408	up	0.00199872	0.0278879	22	16	11	7	10	0	1.01074
DTX4	NM_015177.1	hsa:23220	6.3152	2.65883	up	0.00202971	0.028261	47	12	38	4	10	3	0.723994
CCDC147	NM_001008723.1	hsa:159686	0.252944	-1.98311	down	0.00210009	0.0290286	4	2	2	16	6	14	0.107778
KAZN	NM_201628.2	hsa:23254	0.484263	-1.04614	down	0.0021131	0.029163	11	9	6	22	18	21	0.00695718
ATP5G1P2	ATP5GP4		2.63363	1.39705	up	0.00218471	0.0299256	9	12	13	6	4	5	1.49302
TNFRSF11A	NM_003839.3	hsa:8792	0.155183	-2.68795	down	0.00219815	0.0300719	26	3	32	62	176	198	0.742464
C16orf95	NM_001256917.1	hsa:100506581	0.470474	-1.08781	down	0.00220318	0.0301253	8	9	6	21	21	14	0.617764
CHAC2	NM_001008708.2	hsa:494143	0.434635	-1.20212	down	0.00222982	0.0303648	31	21	17	87	46	49	2.17041
HRASLS2	NM_017878.1	hsa:54979	0.0837393	-3.57795	down	0.00227618	0.0308459	0	0	1	3	5	6	0
HMGN2P20	HMGN2P20	hsa:646049	0.484982	-1.044	down	0.00236671	0.0317708	9	9	7	22	20	17	0.401701
POU5F2	NM_153216.1	hsa:134187	4.3432	2.11876	up	0.00236766	0.0317708	8	5	6	2	1	2	0.551456
LOC642554	LOC642554		0.178187	-2.48854	down	0.00243198	0.0323567	1	1	1	4	8	7	0.0497586
ZNF660	NM_173658.2	hsa:285349	0.180893	-2.46679	down	0.00243198	0.0323567	1	0	2	7	7	5	0.0404839
LOC124974	LOC124974		0.459057	-1.12325	down	0.00245872	0.0326473	11	5	6	21	20	13	2.05529
SLC7A5	NM_003486.5	hsa:8140	0.462851	-1.11138	down	0.00248314	0.0328569	843	540	587	1270	2028	1477	16.5709
CKS1BP6	CKS1BP6		0.440917	-1.18142	down	0.00252256	0.0332464	10	18	5	30	32	24	1.10663
LOC284009	NR_028335.1		15.4135	3.94612	up	0.00258742	0.0338999	15	9	3	1	0	1	2.32466
LOC100996376	LOC100996376		2.20227	1.13899	up	0.00263745	0.0344199	36	60	52	30	28	20	2.83137
LOC100506036	XR_171310.2		2.90293	1.53751	up	0.00265475	0.0346118	20	15	10	10	1	7	1.52401
COL6A3	NM_057167.3	hsa:1293	16.2002	4.01794	up	0.00271259	0.0352968	57	12	23	0	6	0	0.480882
P2RX1	NM_002558.3	hsa:5023	0.151147	-2.72597	down	0.00273122	0.035467	6	3	0	24	10	32	0.187012
ADAM11	NM_002390.4	hsa:4185	0.179809	-2.47547	down	0.00273233	0.035467	0	1	4	12	15	6	0
SNORA20	NR_002960.1		2.29815	1.20047	up	0.00274106	0.0355457	18	9	16	5	7	9	12.5109
LIM2	NM_030657.3	hsa:3982	2.34867	1.23184	up	0.00282686	0.0363552	32	43	47	29	8	24	2.90299
ST8SIA6	NM_001004470.1	hsa:338596	5.24472	2.39087	up	0.00285726	0.0366599	13	25	12	3	1	7	0.830093
OR7E128P	OR7E128P		2.03367	1.02408	up	0.00287759	0.0368497	20	14	16	11	12	5	1.75593
HMGN2P31	HMGN2P31		0.403721	-1.30857	down	0.00289595	0.037046	4	5	5	15	15	10	0.334819
GPR155	NM_152529.6	hsa:151556	2.23925	1.16302	up	0.0029481	0.0376441	408	281	534	208	187	230	4.82436
C15orf52	NM_207380.2	hsa:388115	2.0146	1.01049	up	0.00295987	0.0377582	32	35	47	30	16	20	0.536239
IFIT3	NM_001549.4	hsa:3437	0.118672	-3.07495	down	0.00298493	0.0379674	47	57	44	584	702	148	1.65927
EFHC2	NM_025184.3	hsa:80258	7.95478	2.99182	up	0.00298793	0.0379674	10	23	34	5	3	2	0.274499
LOC100129203	LOC100129203		2.71819	1.44264	up	0.0029891	0.0379674	25	18	10	8	8	6	1.65554
IFI27	NM_005532	hsa:3429	0.0255811	-5.28878	down	0.00305579	0.0387038	4	1	0	131	79	7	0.54765
LOC100422375	LOC100422375		0.352577	-1.50399	down	0.00309653	0.0391267	3	2	7	10	13	16	0.101942
TNNC2	NM_003279.2	hsa:7125	12.122	3.59956	up	0.00313158	0.0394573	5	3	3	0	0	1	0.653492
GLRXP2	GLRXP2		12.2549	3.61528	up	0.00313158	0.0394573	4	5	2	0	0	1	0.256146
ORC6	NR_037620.1	hsa:23594	0.484023	-1.04685	down	0.0031467	0.039573	96	86	36	223	165	126	5.09744
TFEC	NM_012252.3	hsa:22797	0.393624	-1.34511	down	0.00325366	0.0406304	15	16	27	38	67	63	0.199851
CYP2T3P	CYP2T3P		4.14489	2.05133	up	0.00327234	0.0407343	10	15	8	1	1	7	0.338774
RPL19P20	RPL19P20		0.148701	-2.74952	down	0.00327383	0.0407343	0	0	2	6	6	4	0.0463615
HOXB6	NM_156037.1	hsa:3216	0.151338	-2.72415	down	0.00327383	0.0407343	0	1	1	8	3	5	0.026631
MLC1	NM_139202.2	hsa:23209	3.18923	1.67321	up	0.00333071	0.0413021	168	65	92	40	50	24	3.78708
FDPSP4	FPSL4		0.46702	-1.09844	down	0.00336512	0.0416426	9	10	3	23	14	17	0.750593
BTG1P1	BTG1P1		2.3716	1.24586	up	0.00336599	0.0416426	87	121	66	60	39	35	11.4885
CBS	NM_001178009.1	hsa:875	0.173855	-2.52405	down	0.00339298	0.0418793	8	4	2	27	45	17	0.275728
LOC100506114	XR_172297.2		2.02342	1.0168	up	0.0034163	0.0421476	14	22	18	12	8	11	1.05731
LOC401875	LOC401875		0.277877	-1.84748	down	0.00344411	0.0423533	1	4	1	7	11	7	0.0659283
CACNA1E	NM_001205294.1	hsa:777	0.157768	-2.66413	down	0.00344735	0.0423737	0	0	3	12	6	5	0
DFNB31	NM_015404.3	hsa:25861	2.01398	1.01005	up	0.00359103	0.0437151	51	40	66	26	25	38	1.12327
GRAMD2	NM_001012642.2	hsa:196996	0	-20	down	0.00373203	0.0451027	0	0	0	2	5	3	0
LOC389791	LOC389791		0	-20	down	0.00373203	0.0451027	0	0	0	3	2	5	0.0413273
CYCSP39	HCP39		0.164511	-2.60374	down	0.00377614	0.0455737	1	1	1	9	9	3	0.556915
ZMAT1	NR_046009.1	hsa:84460	2.20567	1.14122	up	0.00385329	0.0462534	67	50	32	31	15	31	1.48962
CXCL10	NM_001565.3	hsa:3627	0.0919017	-3.44376	down	0.00400261	0.0475741	0	0	1	5	3	5	0
RPL39P18	RPL39P18		0.0812488	-3.62151	down	0.00400261	0.0475741	1	0	0	4	3	6	0.268472
FILIP1	NM_015687.2	hsa:27145	0.0914056	-3.45157	down	0.00400261	0.0475741	0	0	1	5	6	2	0
RNY4P8	NR_033356.1		0.0809579	-3.62668	down	0.00400261	0.0475741	1	0	0	4	5	4	0.939652
C1orf192	NM_001013625.3	hsa:257177	2.30925	1.20742	up	0.00403063	0.0477579	38	60	49	18	18	37	4.38262
LOC100288211	LOC100288211		0.377152	-1.40678	down	0.00405391	0.0479576	6	6	5	12	16	23	0.876599
LOC100421169	LOC100421169		4.0926	2.03302	up	0.00406889	0.048083	7	7	4	2	3	0	1.32838
RAB11B-AS1	NR_038237.1		2.23669	1.16137	up	0.00407702	0.0481498	12	11	16	7	8	5	1.04814
S100A8	NM_002964.4	hsa:6279	Inf	20	up	0.00417396	0.049085	19	18	0	0	0	0	3.24297
MC1R	NM_002386.3	hsa:4157	2.11971	1.08387	up	0.0042111	0.0494664	34	51	45	35	14	23	0.979373
PHLDA1	NM_007350.3	hsa:22822	0.47905	-1.06175	down	0.00422471	0.0495839	720	654	479	1031	1732	1588	10.8772
RNASE6	NM_005615.4	hsa:6039	2.04611	1.03288	up	0.00427074	0.0498927	24	28	36	20	10	20	2.01923
