# Supplementary material for: Global transcriptome-wide analysis of CIK cells identify distinct roles of IL-2 and IL-15 in acquisition of cytotoxic capacity against tumor
Source: BMC Med Genomics. 2014 Aug 9;7:49. doi: 10.1186/1755-8794-7-49 (PMC4134122; doi:10.1186/1755-8794-7-49)
Supplement: Additional file 3: Table S3 — GO analysis differentially expressed genes in CIKIL-15 and CIKIL-2. [file 1755-8794-7-49-S3.xls]

## Sheet: CIKIL-15
GOID	GOTerm	DifGene	AllDifGene	GeneInGOID	AllGene	P-Value	FDR	Enrichment	(-log2P)
GO:0007411	axon guidance	9	82	327	16148	9.49163e-05	0.0443259	5.42	13.363
GO:0033153	T cell receptor V(D)J recombination	2	82	5	16148	0.000546101	0.108539	78.7707	10.8385
GO:0007155	cell adhesion	11	82	633	16148	0.00081741	0.108539	3.42211	10.2567
GO:0046632	alpha-beta T cell differentiation	2	82	7	16148	0.000929666	0.108539	56.2648	10.071
GO:0022407	regulation of cell-cell adhesion	2	82	10	16148	0.00168667	0.124134	39.3854	9.21161
GO:0070208	protein heterotrimerization	2	82	10	16148	0.00168667	0.124134	39.3854	9.21161
GO:0050953	sensory perception of light stimulus	2	82	12	16148	0.00230943	0.124134	32.8211	8.75824
GO:0007413	axonal fasciculation	2	82	13	16148	0.00265548	0.124134	30.2964	8.55681
GO:0016055	Wnt signaling pathway	5	82	191	16148	0.0038526	0.124134	5.15515	8.01995
GO:0071353	cellular response to interleukin-4	2	82	21	16148	0.00622333	0.124134	18.7549	7.3281
GO:0030574	collagen catabolic process	3	82	72	16148	0.00704778	0.124134	8.20528	7.14861
GO:0060070	canonical Wnt signaling pathway	3	82	78	16148	0.00869989	0.124134	7.57411	6.84479
GO:0022617	extracellular matrix disassembly	3	82	79	16148	0.00899529	0.124134	7.47823	6.79661
GO:0048008	platelet-derived growth factor receptor signaling pathway	2	82	27	16148	0.00978184	0.124134	14.5872	6.67568
GO:2000066	positive regulation of cortisol biosynthetic process	1	82	1	16148	0.0102009	0.124134	196.927	6.61516
GO:0060404	axonemal microtubule depolymerization	1	82	1	16148	0.0102009	0.124134	196.927	6.61516
GO:0033080	immature T cell proliferation in thymus	1	82	1	16148	0.0102009	0.124134	196.927	6.61516
GO:0072273	metanephric nephron morphogenesis	1	82	1	16148	0.0102009	0.124134	196.927	6.61516
GO:0038114	interleukin-21-mediated signaling pathway	1	82	1	16148	0.0102009	0.124134	196.927	6.61516
GO:2001108	positive regulation of Rho guanyl-nucleotide exchange factor activity	1	82	1	16148	0.0102009	0.124134	196.927	6.61516
GO:0090205	positive regulation of cholesterol metabolic process	1	82	1	16148	0.0102009	0.124134	196.927	6.61516
GO:0071228	cellular response to tumor cell	1	82	1	16148	0.0102009	0.124134	196.927	6.61516
GO:0071866	negative regulation of apoptotic process in bone marrow	1	82	1	16148	0.0102009	0.124134	196.927	6.61516
GO:0061369	negative regulation of testicular blood vessel morphogenesis	1	82	1	16148	0.0102009	0.124134	196.927	6.61516
GO:0070462	plus-end specific microtubule depolymerization	1	82	1	16148	0.0102009	0.124134	196.927	6.61516
GO:0030237	female sex determination	1	82	1	16148	0.0102009	0.124134	196.927	6.61516
GO:0038030	non-canonical Wnt signaling pathway via MAPK cascade	1	82	1	16148	0.0102009	0.124134	196.927	6.61516
GO:2000225	negative regulation of testosterone biosynthetic process	1	82	1	16148	0.0102009	0.124134	196.927	6.61516
GO:0043507	positive regulation of JUN kinase activity	2	82	30	16148	0.0118272	0.124134	13.1285	6.40175
GO:0001837	epithelial to mesenchymal transition	2	82	31	16148	0.0125469	0.124134	12.705	6.31652
GO:0030223	neutrophil differentiation	1	82	2	16148	0.0152618	0.124134	98.4634	6.03393
GO:2000019	negative regulation of male gonad development	1	82	2	16148	0.0152618	0.124134	98.4634	6.03393
GO:0070488	neutrophil aggregation	1	82	2	16148	0.0152618	0.124134	98.4634	6.03393
GO:0048710	regulation of astrocyte differentiation	1	82	2	16148	0.0152618	0.124134	98.4634	6.03393
GO:0072033	renal vesicle formation	1	82	2	16148	0.0152618	0.124134	98.4634	6.03393
GO:0021873	forebrain neuroblast division	1	82	2	16148	0.0152618	0.124134	98.4634	6.03393
GO:0097156	fasciculation of motor neuron axon	1	82	2	16148	0.0152618	0.124134	98.4634	6.03393
GO:0097155	fasciculation of sensory neuron axon	1	82	2	16148	0.0152618	0.124134	98.4634	6.03393
GO:0006982	response to lipid hydroperoxide	1	82	2	16148	0.0152618	0.124134	98.4634	6.03393
GO:0032602	chemokine production	1	82	2	16148	0.0152618	0.124134	98.4634	6.03393
GO:0043553	negative regulation of phosphatidylinositol 3-kinase activity	1	82	2	16148	0.0152618	0.124134	98.4634	6.03393
GO:0048069	eye pigmentation	1	82	2	16148	0.0152618	0.124134	98.4634	6.03393
GO:0021943	formation of radial glial scaffolds	1	82	2	16148	0.0152618	0.124134	98.4634	6.03393
GO:0032943	mononuclear cell proliferation	1	82	2	16148	0.0152618	0.124134	98.4634	6.03393
GO:0002019	regulation of renal output by angiotensin	1	82	2	16148	0.0152618	0.124134	98.4634	6.03393
GO:0032349	positive regulation of aldosterone biosynthetic process	1	82	2	16148	0.0152618	0.124134	98.4634	6.03393
GO:0090118	receptor-mediated endocytosis of low-density lipoprotein particle involved in cholesterol transport	1	82	2	16148	0.0152618	0.124134	98.4634	6.03393
GO:0048681	negative regulation of axon regeneration	1	82	2	16148	0.0152618	0.124134	98.4634	6.03393
GO:0071899	negative regulation of estrogen receptor binding	1	82	2	16148	0.0152618	0.124134	98.4634	6.03393
GO:0001755	neural crest cell migration	2	82	36	16148	0.0164206	0.124134	10.9404	5.92835
GO:0007409	axonogenesis	3	82	103	16148	0.0178597	0.124134	5.73573	5.80715
GO:0016337	cell-cell adhesion	3	82	106	16148	0.0192117	0.124134	5.5734	5.70187
GO:0030505	inorganic diphosphate transport	1	82	3	16148	0.0202965	0.124134	65.6423	5.62263
GO:0009247	glycolipid biosynthetic process	1	82	3	16148	0.0202965	0.124134	65.6423	5.62263
GO:0070914	UV-damage excision repair	1	82	3	16148	0.0202965	0.124134	65.6423	5.62263
GO:0042853	L-alanine catabolic process	1	82	3	16148	0.0202965	0.124134	65.6423	5.62263
GO:0072034	renal vesicle induction	1	82	3	16148	0.0202965	0.124134	65.6423	5.62263
GO:0034651	cortisol biosynthetic process	1	82	3	16148	0.0202965	0.124134	65.6423	5.62263
GO:0061153	trachea gland development	1	82	3	16148	0.0202965	0.124134	65.6423	5.62263
GO:0042447	hormone catabolic process	1	82	3	16148	0.0202965	0.124134	65.6423	5.62263
GO:0006576	cellular biogenic amine metabolic process	1	82	3	16148	0.0202965	0.124134	65.6423	5.62263
GO:0032696	negative regulation of interleukin-13 production	1	82	3	16148	0.0202965	0.124134	65.6423	5.62263
GO:0061184	positive regulation of dermatome development	1	82	3	16148	0.0202965	0.124134	65.6423	5.62263
GO:0021957	corticospinal tract morphogenesis	1	82	3	16148	0.0202965	0.124134	65.6423	5.62263
GO:0032317	regulation of Rap GTPase activity	1	82	3	16148	0.0202965	0.124134	65.6423	5.62263
GO:0090068	positive regulation of cell cycle process	1	82	3	16148	0.0202965	0.124134	65.6423	5.62263
GO:0001838	embryonic epithelial tube formation	1	82	3	16148	0.0202965	0.124134	65.6423	5.62263
GO:0060748	tertiary branching involved in mammary gland duct morphogenesis	1	82	3	16148	0.0202965	0.124134	65.6423	5.62263
GO:0002005	angiotensin catabolic process in blood	1	82	3	16148	0.0202965	0.124134	65.6423	5.62263
GO:0044375	regulation of peroxisome size	1	82	3	16148	0.0202965	0.124134	65.6423	5.62263
GO:0047484	regulation of response to osmotic stress	1	82	3	16148	0.0202965	0.124134	65.6423	5.62263
GO:0032342	aldosterone biosynthetic process	1	82	3	16148	0.0202965	0.124134	65.6423	5.62263
GO:0071864	positive regulation of cell proliferation in bone marrow	1	82	3	16148	0.0202965	0.124134	65.6423	5.62263
GO:0032388	positive regulation of intracellular transport	1	82	3	16148	0.0202965	0.124134	65.6423	5.62263
GO:0045836	positive regulation of meiosis	1	82	3	16148	0.0202965	0.124134	65.6423	5.62263
GO:0071895	odontoblast differentiation	1	82	3	16148	0.0202965	0.124134	65.6423	5.62263
GO:0071230	cellular response to amino acid stimulus	2	82	41	16148	0.0207333	0.124134	9.60619	5.59191
GO:0021766	hippocampus development	2	82	41	16148	0.0207333	0.124134	9.60619	5.59191
GO:0008643	carbohydrate transport	2	82	42	16148	0.0216463	0.126289	9.37747	5.52974
GO:0045063	T-helper 1 cell differentiation	1	82	4	16148	0.0253051	0.126289	49.2317	5.30443
GO:2000171	negative regulation of dendrite development	1	82	4	16148	0.0253051	0.126289	49.2317	5.30443
GO:0048619	embryonic hindgut morphogenesis	1	82	4	16148	0.0253051	0.126289	49.2317	5.30443
GO:0030538	embryonic genitalia morphogenesis	1	82	4	16148	0.0253051	0.126289	49.2317	5.30443
GO:0060033	anatomical structure regression	1	82	4	16148	0.0253051	0.126289	49.2317	5.30443
GO:0061205	paramesonephric duct development	1	82	4	16148	0.0253051	0.126289	49.2317	5.30443
GO:0090003	regulation of establishment of protein localization to plasma membrane	1	82	4	16148	0.0253051	0.126289	49.2317	5.30443
GO:0032119	sequestering of zinc ion	1	82	4	16148	0.0253051	0.126289	49.2317	5.30443
GO:0060129	thyroid-stimulating hormone-secreting cell differentiation	1	82	4	16148	0.0253051	0.126289	49.2317	5.30443
GO:0060126	somatotropin secreting cell differentiation	1	82	4	16148	0.0253051	0.126289	49.2317	5.30443
GO:0042982	amyloid precursor protein metabolic process	1	82	4	16148	0.0253051	0.126289	49.2317	5.30443
GO:0010762	regulation of fibroblast migration	1	82	4	16148	0.0253051	0.126289	49.2317	5.30443
GO:0051782	negative regulation of cell division	1	82	4	16148	0.0253051	0.126289	49.2317	5.30443
GO:0050819	negative regulation of coagulation	1	82	4	16148	0.0253051	0.126289	49.2317	5.30443
GO:0001756	somitogenesis	2	82	47	16148	0.0264527	0.126289	8.37987	5.24044
GO:0010739	positive regulation of protein kinase A signaling	1	82	5	16148	0.0302878	0.126289	39.3854	5.04512
GO:0018958	phenol-containing compound metabolic process	1	82	5	16148	0.0302878	0.126289	39.3854	5.04512
GO:0072584	caveolin-mediated endocytosis	1	82	5	16148	0.0302878	0.126289	39.3854	5.04512
GO:0021861	forebrain radial glial cell differentiation	1	82	5	16148	0.0302878	0.126289	39.3854	5.04512
GO:0009143	nucleoside triphosphate catabolic process	1	82	5	16148	0.0302878	0.126289	39.3854	5.04512
GO:0042403	thyroid hormone metabolic process	1	82	5	16148	0.0302878	0.126289	39.3854	5.04512
GO:0014910	regulation of smooth muscle cell migration	1	82	5	16148	0.0302878	0.126289	39.3854	5.04512
GO:0030516	regulation of axon extension	1	82	5	16148	0.0302878	0.126289	39.3854	5.04512
GO:0072162	metanephric mesenchymal cell differentiation	1	82	5	16148	0.0302878	0.126289	39.3854	5.04512
GO:0010894	negative regulation of steroid biosynthetic process	1	82	5	16148	0.0302878	0.126289	39.3854	5.04512
GO:0019439	aromatic compound catabolic process	1	82	5	16148	0.0302878	0.126289	39.3854	5.04512
GO:0032714	negative regulation of interleukin-5 production	1	82	5	16148	0.0302878	0.126289	39.3854	5.04512
GO:0032713	negative regulation of interleukin-4 production	1	82	5	16148	0.0302878	0.126289	39.3854	5.04512
GO:0016202	regulation of striated muscle tissue development	1	82	5	16148	0.0302878	0.126289	39.3854	5.04512
GO:0048341	paraxial mesoderm formation	1	82	5	16148	0.0302878	0.126289	39.3854	5.04512
GO:0035865	cellular response to potassium ion	1	82	5	16148	0.0302878	0.126289	39.3854	5.04512
GO:0043171	peptide catabolic process	1	82	5	16148	0.0302878	0.126289	39.3854	5.04512
GO:2000344	positive regulation of acrosome reaction	1	82	5	16148	0.0302878	0.126289	39.3854	5.04512
GO:0090263	positive regulation of canonical Wnt signaling pathway	2	82	54	16148	0.033823	0.136027	7.29359	4.88585
GO:0007599	hemostasis	2	82	55	16148	0.0349338	0.136027	7.16098	4.83923
GO:0002523	leukocyte migration involved in inflammatory response	1	82	6	16148	0.0352448	0.136027	32.8211	4.82645
GO:0045162	clustering of voltage-gated sodium channels	1	82	6	16148	0.0352448	0.136027	32.8211	4.82645
GO:0006725	cellular aromatic compound metabolic process	1	82	6	16148	0.0352448	0.136027	32.8211	4.82645
GO:0003081	regulation of systemic arterial blood pressure by renin-angiotensin	1	82	6	16148	0.0352448	0.136027	32.8211	4.82645
GO:0061045	negative regulation of wound healing	1	82	6	16148	0.0352448	0.136027	32.8211	4.82645
GO:0050957	equilibrioception	1	82	6	16148	0.0352448	0.136027	32.8211	4.82645
GO:0060122	inner ear receptor stereocilium organization	1	82	6	16148	0.0352448	0.136027	32.8211	4.82645
GO:0007399	nervous system development	6	82	469	16148	0.0393409	0.140017	2.51932	4.66783
GO:0045843	negative regulation of striated muscle tissue development	1	82	7	16148	0.0401761	0.140017	28.1324	4.63752
GO:0009812	flavonoid metabolic process	1	82	7	16148	0.0401761	0.140017	28.1324	4.63752
GO:0030854	positive regulation of granulocyte differentiation	1	82	7	16148	0.0401761	0.140017	28.1324	4.63752
GO:0043586	tongue development	1	82	7	16148	0.0401761	0.140017	28.1324	4.63752
GO:0019227	neuronal action potential propagation	1	82	7	16148	0.0401761	0.140017	28.1324	4.63752
GO:0006893	Golgi to plasma membrane transport	1	82	7	16148	0.0401761	0.140017	28.1324	4.63752
GO:0061180	mammary gland epithelium development	1	82	7	16148	0.0401761	0.140017	28.1324	4.63752
GO:0060710	chorio-allantoic fusion	1	82	7	16148	0.0401761	0.140017	28.1324	4.63752
GO:0060561	apoptotic process involved in morphogenesis	1	82	7	16148	0.0401761	0.140017	28.1324	4.63752
GO:0060155	platelet dense granule organization	1	82	7	16148	0.0401761	0.140017	28.1324	4.63752
GO:0060231	mesenchymal to epithelial transition	1	82	7	16148	0.0401761	0.140017	28.1324	4.63752
GO:0001574	ganglioside biosynthetic process	1	82	7	16148	0.0401761	0.140017	28.1324	4.63752
GO:0006636	unsaturated fatty acid biosynthetic process	1	82	8	16148	0.0450819	0.147226	24.6159	4.47131
GO:0035567	non-canonical Wnt signaling pathway	1	82	8	16148	0.0450819	0.147226	24.6159	4.47131
GO:0070493	thrombin receptor signaling pathway	1	82	8	16148	0.0450819	0.147226	24.6159	4.47131
GO:0061001	regulation of dendritic spine morphogenesis	1	82	8	16148	0.0450819	0.147226	24.6159	4.47131
GO:0035239	tube morphogenesis	1	82	8	16148	0.0450819	0.147226	24.6159	4.47131
GO:0072164	mesonephric tubule development	1	82	8	16148	0.0450819	0.147226	24.6159	4.47131
GO:0090037	positive regulation of protein kinase C signaling	1	82	8	16148	0.0450819	0.147226	24.6159	4.47131
GO:0090002	establishment of protein localization to plasma membrane	1	82	8	16148	0.0450819	0.147226	24.6159	4.47131
GO:0001895	retina homeostasis	1	82	8	16148	0.0450819	0.147226	24.6159	4.47131
GO:0035590	purinergic nucleotide receptor signaling pathway	1	82	9	16148	0.0499624	0.155549	21.8808	4.32301
GO:0002544	chronic inflammatory response	1	82	9	16148	0.0499624	0.155549	21.8808	4.32301
GO:0007009	plasma membrane organization	1	82	9	16148	0.0499624	0.155549	21.8808	4.32301
GO:0008347	glial cell migration	1	82	9	16148	0.0499624	0.155549	21.8808	4.32301
GO:0051923	sulfation	1	82	9	16148	0.0499624	0.155549	21.8808	4.32301
GO:0034113	heterotypic cell-cell adhesion	1	82	9	16148	0.0499624	0.155549	21.8808	4.32301
GO:1900006	positive regulation of dendrite development	1	82	9	16148	0.0499624	0.155549	21.8808	4.32301
GO:0030307	positive regulation of cell growth	2	82	69	16148	0.0518703	0.16042	5.70802	4.26895
GO:0040037	negative regulation of fibroblast growth factor receptor signaling pathway	1	82	10	16148	0.0548175	0.163056	19.6927	4.18922
GO:0045598	regulation of fat cell differentiation	1	82	10	16148	0.0548175	0.163056	19.6927	4.18922
GO:0048599	oocyte development	1	82	10	16148	0.0548175	0.163056	19.6927	4.18922
GO:0032319	regulation of Rho GTPase activity	1	82	10	16148	0.0548175	0.163056	19.6927	4.18922
GO:0016559	peroxisome fission	1	82	10	16148	0.0548175	0.163056	19.6927	4.18922
GO:0060218	hematopoietic stem cell differentiation	1	82	10	16148	0.0548175	0.163056	19.6927	4.18922
GO:0009100	glycoprotein metabolic process	1	82	11	16148	0.0596476	0.164825	17.9024	4.06739
GO:0048856	anatomical structure development	1	82	11	16148	0.0596476	0.164825	17.9024	4.06739
GO:0006702	androgen biosynthetic process	1	82	11	16148	0.0596476	0.164825	17.9024	4.06739
GO:0042438	melanin biosynthetic process	1	82	11	16148	0.0596476	0.164825	17.9024	4.06739
GO:0021879	forebrain neuron differentiation	1	82	11	16148	0.0596476	0.164825	17.9024	4.06739
GO:0016064	immunoglobulin mediated immune response	1	82	11	16148	0.0596476	0.164825	17.9024	4.06739
GO:0014067	negative regulation of phosphatidylinositol 3-kinase signaling	1	82	11	16148	0.0596476	0.164825	17.9024	4.06739
GO:0016051	carbohydrate biosynthetic process	1	82	11	16148	0.0596476	0.164825	17.9024	4.06739
GO:0071397	cellular response to cholesterol	1	82	11	16148	0.0596476	0.164825	17.9024	4.06739
GO:0043923	positive regulation by host of viral transcription	1	82	11	16148	0.0596476	0.164825	17.9024	4.06739
GO:0009650	UV protection	1	82	11	16148	0.0596476	0.164825	17.9024	4.06739
GO:0030031	cell projection assembly	1	82	11	16148	0.0596476	0.164825	17.9024	4.06739
GO:0050773	regulation of dendrite development	1	82	12	16148	0.0644527	0.167522	16.4106	3.95561
GO:0021846	cell proliferation in forebrain	1	82	12	16148	0.0644527	0.167522	16.4106	3.95561
GO:0021854	hypothalamus development	1	82	12	16148	0.0644527	0.167522	16.4106	3.95561
GO:0006183	GTP biosynthetic process	1	82	12	16148	0.0644527	0.167522	16.4106	3.95561
GO:0010975	regulation of neuron projection development	1	82	12	16148	0.0644527	0.167522	16.4106	3.95561
GO:0032479	regulation of type I interferon production	1	82	12	16148	0.0644527	0.167522	16.4106	3.95561
GO:0002003	angiotensin maturation	1	82	12	16148	0.0644527	0.167522	16.4106	3.95561
GO:0048260	positive regulation of receptor-mediated endocytosis	1	82	12	16148	0.0644527	0.167522	16.4106	3.95561
GO:0018345	protein palmitoylation	1	82	12	16148	0.0644527	0.167522	16.4106	3.95561
GO:0007275	multicellular organismal development	10	82	1085	16148	0.0647786	0.167522	1.81499	3.94834
GO:0090090	negative regulation of canonical Wnt signaling pathway	2	82	81	16148	0.0682179	0.167522	4.86239	3.87371
GO:0009311	oligosaccharide metabolic process	1	82	13	16148	0.069233	0.167522	15.1482	3.8524
GO:0048747	muscle fiber development	1	82	13	16148	0.069233	0.167522	15.1482	3.8524
GO:0050775	positive regulation of dendrite morphogenesis	1	82	13	16148	0.069233	0.167522	15.1482	3.8524
GO:0042312	regulation of vasodilation	1	82	13	16148	0.069233	0.167522	15.1482	3.8524
GO:0006779	porphyrin-containing compound biosynthetic process	1	82	13	16148	0.069233	0.167522	15.1482	3.8524
GO:0007043	cell-cell junction assembly	1	82	13	16148	0.069233	0.167522	15.1482	3.8524
GO:0022408	negative regulation of cell-cell adhesion	1	82	13	16148	0.069233	0.167522	15.1482	3.8524
GO:0048268	clathrin coat assembly	1	82	13	16148	0.069233	0.167522	15.1482	3.8524
GO:0048488	synaptic vesicle endocytosis	1	82	13	16148	0.069233	0.167522	15.1482	3.8524
GO:0006228	UTP biosynthetic process	1	82	13	16148	0.069233	0.167522	15.1482	3.8524
GO:0006241	CTP biosynthetic process	1	82	13	16148	0.069233	0.167522	15.1482	3.8524
GO:0050730	regulation of peptidyl-tyrosine phosphorylation	1	82	13	16148	0.069233	0.167522	15.1482	3.8524
GO:0031929	TOR signaling	1	82	13	16148	0.069233	0.167522	15.1482	3.8524
GO:0002526	acute inflammatory response	1	82	14	16148	0.0739885	0.171053	14.0662	3.75656
GO:0003009	skeletal muscle contraction	1	82	14	16148	0.0739885	0.171053	14.0662	3.75656
GO:0050482	arachidonic acid secretion	1	82	14	16148	0.0739885	0.171053	14.0662	3.75656
GO:0051894	positive regulation of focal adhesion assembly	1	82	14	16148	0.0739885	0.171053	14.0662	3.75656
GO:0009967	positive regulation of signal transduction	1	82	14	16148	0.0739885	0.171053	14.0662	3.75656
GO:0022409	positive regulation of cell-cell adhesion	1	82	14	16148	0.0739885	0.171053	14.0662	3.75656
GO:0042100	B cell proliferation	1	82	14	16148	0.0739885	0.171053	14.0662	3.75656
GO:0001823	mesonephros development	1	82	14	16148	0.0739885	0.171053	14.0662	3.75656
GO:0007212	dopamine receptor signaling pathway	1	82	14	16148	0.0739885	0.171053	14.0662	3.75656
GO:0009116	nucleoside metabolic process	1	82	15	16148	0.0787195	0.178456	13.1285	3.66714
GO:0042445	hormone metabolic process	1	82	15	16148	0.0787195	0.178456	13.1285	3.66714
GO:0051493	regulation of cytoskeleton organization	1	82	15	16148	0.0787195	0.178456	13.1285	3.66714
GO:0070509	calcium ion import	1	82	15	16148	0.0787195	0.178456	13.1285	3.66714
GO:0008203	cholesterol metabolic process	2	82	89	16148	0.0799183	0.180299	4.42532	3.64533
GO:0006750	glutathione biosynthetic process	1	82	16	16148	0.0834259	0.184644	12.3079	3.58336
GO:0032314	regulation of Rac GTPase activity	1	82	16	16148	0.0834259	0.184644	12.3079	3.58336
GO:0021542	dentate gyrus development	1	82	16	16148	0.0834259	0.184644	12.3079	3.58336
GO:0051480	cytosolic calcium ion homeostasis	1	82	16	16148	0.0834259	0.184644	12.3079	3.58336
GO:0030101	natural killer cell activation	1	82	17	16148	0.0881081	0.188745	11.5839	3.50458
GO:0007250	activation of NF-kappaB-inducing kinase activity	1	82	17	16148	0.0881081	0.188745	11.5839	3.50458
GO:0048598	embryonic morphogenesis	1	82	17	16148	0.0881081	0.188745	11.5839	3.50458
GO:0071345	cellular response to cytokine stimulus	1	82	17	16148	0.0881081	0.188745	11.5839	3.50458
GO:0007520	myoblast fusion	1	82	17	16148	0.0881081	0.188745	11.5839	3.50458
GO:0030111	regulation of Wnt signaling pathway	1	82	17	16148	0.0881081	0.188745	11.5839	3.50458
GO:0048699	generation of neurons	1	82	17	16148	0.0881081	0.188745	11.5839	3.50458
GO:0031290	retinal ganglion cell axon guidance	1	82	18	16148	0.092766	0.196917	10.9404	3.43026
GO:0015949	nucleobase-containing small molecule interconversion	1	82	18	16148	0.092766	0.196917	10.9404	3.43026
GO:0070588	calcium ion transmembrane transport	2	82	98	16148	0.0937468	0.198099	4.01891	3.41509
GO:0006936	muscle contraction	2	82	99	16148	0.095323	0.200378	3.97832	3.39103
GO:0050427	3'-phosphoadenosine 5'-phosphosulfate metabolic process	1	82	19	16148	0.0973999	0.200378	10.3646	3.35994
GO:0006401	RNA catabolic process	1	82	19	16148	0.0973999	0.200378	10.3646	3.35994
GO:0006165	nucleoside diphosphate phosphorylation	1	82	19	16148	0.0973999	0.200378	10.3646	3.35994
GO:0051693	actin filament capping	1	82	19	16148	0.0973999	0.200378	10.3646	3.35994
GO:0048557	embryonic digestive tract morphogenesis	1	82	19	16148	0.0973999	0.200378	10.3646	3.35994
GO:0001822	kidney development	2	82	102	16148	0.100096	0.203584	3.86131	3.32055
GO:0007517	muscle organ development	2	82	102	16148	0.100096	0.203584	3.86131	3.32055
GO:0045746	negative regulation of Notch signaling pathway	1	82	20	16148	0.10201	0.203584	9.84634	3.29322
GO:0043393	regulation of protein binding	1	82	20	16148	0.10201	0.203584	9.84634	3.29322
GO:0006937	regulation of muscle contraction	1	82	20	16148	0.10201	0.203584	9.84634	3.29322
GO:0097503	sialylation	1	82	20	16148	0.10201	0.203584	9.84634	3.29322
GO:0051145	smooth muscle cell differentiation	1	82	20	16148	0.10201	0.203584	9.84634	3.29322
GO:0007276	gamete generation	1	82	21	16148	0.106596	0.205704	9.37747	3.22978
GO:0008045	motor neuron axon guidance	1	82	21	16148	0.106596	0.205704	9.37747	3.22978
GO:0042744	hydrogen peroxide catabolic process	1	82	21	16148	0.106596	0.205704	9.37747	3.22978
GO:0050772	positive regulation of axonogenesis	1	82	21	16148	0.106596	0.205704	9.37747	3.22978
GO:0006796	phosphate-containing compound metabolic process	1	82	21	16148	0.106596	0.205704	9.37747	3.22978
GO:0032967	positive regulation of collagen biosynthetic process	1	82	21	16148	0.106596	0.205704	9.37747	3.22978
GO:0006807	nitrogen compound metabolic process	1	82	21	16148	0.106596	0.205704	9.37747	3.22978
GO:0051281	positive regulation of release of sequestered calcium ion into cytosol	1	82	21	16148	0.106596	0.205704	9.37747	3.22978
GO:0030301	cholesterol transport	1	82	22	16148	0.111158	0.209318	8.95122	3.16931
GO:0010718	positive regulation of epithelial to mesenchymal transition	1	82	22	16148	0.111158	0.209318	8.95122	3.16931
GO:0060326	cell chemotaxis	1	82	22	16148	0.111158	0.209318	8.95122	3.16931
GO:0002040	sprouting angiogenesis	1	82	22	16148	0.111158	0.209318	8.95122	3.16931
GO:0050832	defense response to fungus	1	82	22	16148	0.111158	0.209318	8.95122	3.16931
GO:0043967	histone H4 acetylation	1	82	22	16148	0.111158	0.209318	8.95122	3.16931
GO:0030325	adrenal gland development	1	82	23	16148	0.115697	0.215197	8.56204	3.11157
GO:0048468	cell development	1	82	23	16148	0.115697	0.215197	8.56204	3.11157
GO:0008585	female gonad development	1	82	23	16148	0.115697	0.215197	8.56204	3.11157
GO:0006357	regulation of transcription from RNA polymerase II promoter	4	82	355	16148	0.116124	0.215197	2.21889	3.10627
GO:0051092	positive regulation of NF-kappaB transcription factor activity	2	82	113	16148	0.118121	0.218033	3.48543	3.08166
GO:0009880	embryonic pattern specification	1	82	24	16148	0.120212	0.218441	8.20528	3.05634
GO:0035329	hippo signaling	1	82	24	16148	0.120212	0.218441	8.20528	3.05634
GO:0019229	regulation of vasoconstriction	1	82	24	16148	0.120212	0.218441	8.20528	3.05634
GO:0007548	sex differentiation	1	82	24	16148	0.120212	0.218441	8.20528	3.05634
GO:0030203	glycosaminoglycan metabolic process	2	82	115	16148	0.121479	0.219886	3.42481	3.04122
GO:0010043	response to zinc ion	1	82	25	16148	0.124705	0.223408	7.87707	3.00341
GO:0032570	response to progesterone	1	82	25	16148	0.124705	0.223408	7.87707	3.00341
GO:0006979	response to oxidative stress	2	82	117	16148	0.12486	0.223408	3.36627	3.00162
GO:0043392	negative regulation of DNA binding	1	82	26	16148	0.129173	0.226782	7.57411	2.95262
GO:0006027	glycosaminoglycan catabolic process	1	82	26	16148	0.129173	0.226782	7.57411	2.95262
GO:0001816	cytokine production	1	82	26	16148	0.129173	0.226782	7.57411	2.95262
GO:2001244	positive regulation of intrinsic apoptotic signaling pathway	1	82	26	16148	0.129173	0.226782	7.57411	2.95262
GO:0030177	positive regulation of Wnt signaling pathway	1	82	26	16148	0.129173	0.226782	7.57411	2.95262
GO:0007605	sensory perception of sound	2	82	122	16148	0.133406	0.230259	3.22831	2.90611
GO:0008202	steroid metabolic process	2	82	122	16148	0.133406	0.230259	3.22831	2.90611
GO:0045494	photoreceptor cell maintenance	1	82	27	16148	0.133619	0.230259	7.29359	2.9038
GO:0060079	regulation of excitatory postsynaptic membrane potential	1	82	27	16148	0.133619	0.230259	7.29359	2.9038
GO:0016339	calcium-dependent cell-cell adhesion	1	82	27	16148	0.133619	0.230259	7.29359	2.9038
GO:0018146	keratan sulfate biosynthetic process	1	82	28	16148	0.138042	0.23442	7.0331	2.85682
GO:0050770	regulation of axonogenesis	1	82	28	16148	0.138042	0.23442	7.0331	2.85682
GO:0006493	protein O-linked glycosylation	1	82	28	16148	0.138042	0.23442	7.0331	2.85682
GO:0002088	lens development in camera-type eye	1	82	28	16148	0.138042	0.23442	7.0331	2.85682
GO:0007417	central nervous system development	2	82	127	16148	0.142076	0.239282	3.10121	2.81526
GO:0048813	dendrite morphogenesis	1	82	29	16148	0.142442	0.239282	6.79058	2.81156
GO:0032870	cellular response to hormone stimulus	1	82	29	16148	0.142442	0.239282	6.79058	2.81156
GO:0048013	ephrin receptor signaling pathway	1	82	30	16148	0.146819	0.241424	6.56423	2.76789
GO:0033209	tumor necrosis factor-mediated signaling pathway	1	82	30	16148	0.146819	0.241424	6.56423	2.76789
GO:0051496	positive regulation of stress fiber assembly	1	82	30	16148	0.146819	0.241424	6.56423	2.76789
GO:0060325	face morphogenesis	1	82	30	16148	0.146819	0.241424	6.56423	2.76789
GO:0032720	negative regulation of tumor necrosis factor production	1	82	30	16148	0.146819	0.241424	6.56423	2.76789
GO:0031623	receptor internalization	1	82	30	16148	0.146819	0.241424	6.56423	2.76789
GO:0030501	positive regulation of bone mineralization	1	82	31	16148	0.151173	0.245986	6.35248	2.72572
GO:0007157	heterophilic cell-cell adhesion	1	82	31	16148	0.151173	0.245986	6.35248	2.72572
GO:0007602	phototransduction	1	82	31	16148	0.151173	0.245986	6.35248	2.72572
GO:0048754	branching morphogenesis of an epithelial tube	1	82	32	16148	0.155506	0.251284	6.15396	2.68496
GO:0071560	cellular response to transforming growth factor beta stimulus	1	82	32	16148	0.155506	0.251284	6.15396	2.68496
GO:0030879	mammary gland development	1	82	33	16148	0.159815	0.256127	5.96748	2.64552
GO:0042339	keratan sulfate metabolic process	1	82	33	16148	0.159815	0.256127	5.96748	2.64552
GO:0008150	biological_process	6	82	699	16148	0.160148	0.256127	1.69036	2.64252
GO:0030198	extracellular matrix organization	3	82	268	16148	0.163923	0.256308	2.2044	2.60891
GO:0009117	nucleotide metabolic process	1	82	34	16148	0.164103	0.256308	5.79197	2.60733
GO:0008016	regulation of heart contraction	1	82	34	16148	0.164103	0.256308	5.79197	2.60733
GO:0033077	T cell differentiation in thymus	1	82	34	16148	0.164103	0.256308	5.79197	2.60733
GO:0007628	adult walking behavior	1	82	34	16148	0.164103	0.256308	5.79197	2.60733
GO:0001569	patterning of blood vessels	1	82	34	16148	0.164103	0.256308	5.79197	2.60733
GO:0001944	vasculature development	1	82	34	16148	0.164103	0.256308	5.79197	2.60733
GO:0007156	homophilic cell adhesion	2	82	140	16148	0.165116	0.257031	2.81324	2.59844
GO:0008652	cellular amino acid biosynthetic process	1	82	35	16148	0.168368	0.261222	5.62648	2.57031
GO:0043473	pigmentation	1	82	36	16148	0.172611	0.266038	5.47019	2.5344
GO:0032321	positive regulation of Rho GTPase activity	1	82	36	16148	0.172611	0.266038	5.47019	2.5344
GO:0006024	glycosaminoglycan biosynthetic process	1	82	37	16148	0.176833	0.268993	5.32235	2.49954
GO:0030593	neutrophil chemotaxis	1	82	37	16148	0.176833	0.268993	5.32235	2.49954
GO:0043086	negative regulation of catalytic activity	1	82	37	16148	0.176833	0.268993	5.32235	2.49954
GO:0001974	blood vessel remodeling	1	82	37	16148	0.176833	0.268993	5.32235	2.49954
GO:0006816	calcium ion transport	2	82	148	16148	0.179588	0.271839	2.66117	2.47723
GO:0021915	neural tube development	1	82	38	16148	0.181032	0.271839	5.18228	2.46568
GO:0045595	regulation of cell differentiation	1	82	38	16148	0.181032	0.271839	5.18228	2.46568
GO:0030049	muscle filament sliding	1	82	38	16148	0.181032	0.271839	5.18228	2.46568
GO:0042552	myelination	1	82	40	16148	0.189366	0.279855	4.92317	2.40075
GO:0007187	G-protein coupled receptor signaling pathway, coupled to cyclic nucleotide second messenger	1	82	40	16148	0.189366	0.279855	4.92317	2.40075
GO:0001656	metanephros development	1	82	40	16148	0.189366	0.279855	4.92317	2.40075
GO:0050909	sensory perception of taste	1	82	40	16148	0.189366	0.279855	4.92317	2.40075
GO:0001933	negative regulation of protein phosphorylation	1	82	40	16148	0.189366	0.279855	4.92317	2.40075
GO:0030819	positive regulation of cAMP biosynthetic process	1	82	41	16148	0.193501	0.282391	4.80309	2.36958
GO:0006606	protein import into nucleus	1	82	41	16148	0.193501	0.282391	4.80309	2.36958
GO:0035872	nucleotide-binding domain, leucine rich repeat containing receptor signaling pathway	1	82	41	16148	0.193501	0.282391	4.80309	2.36958
GO:0043966	histone H3 acetylation	1	82	41	16148	0.193501	0.282391	4.80309	2.36958
GO:0051260	protein homooligomerization	2	82	156	16148	0.194234	0.282577	2.5247	2.36413
GO:0007200	phospholipase C-activating G-protein coupled receptor signaling pathway	1	82	42	16148	0.197615	0.286603	4.68873	2.33924
GO:0042127	regulation of cell proliferation	2	82	159	16148	0.199763	0.288821	2.47707	2.32364
GO:0042542	response to hydrogen peroxide	1	82	43	16148	0.201707	0.289838	4.57969	2.30967
GO:0050727	regulation of inflammatory response	1	82	43	16148	0.201707	0.289838	4.57969	2.30967
GO:0006094	gluconeogenesis	1	82	45	16148	0.209828	0.299663	4.37615	2.25272
GO:0007416	synapse assembly	1	82	45	16148	0.209828	0.299663	4.37615	2.25272
GO:0050729	positive regulation of inflammatory response	1	82	47	16148	0.217866	0.310194	4.18993	2.19849
GO:0009612	response to mechanical stimulus	1	82	48	16148	0.221854	0.313008	4.10264	2.17232
GO:0051259	protein oligomerization	1	82	48	16148	0.221854	0.313008	4.10264	2.17232
GO:0051781	positive regulation of cell division	1	82	48	16148	0.221854	0.313008	4.10264	2.17232
GO:0001658	branching involved in ureteric bud morphogenesis	1	82	49	16148	0.225821	0.317646	4.01891	2.14675
GO:0051291	protein heterooligomerization	1	82	50	16148	0.229768	0.320303	3.93854	2.12175
GO:0009058	biosynthetic process	1	82	50	16148	0.229768	0.320303	3.93854	2.12175
GO:0019233	sensory perception of pain	1	82	50	16148	0.229768	0.320303	3.93854	2.12175
GO:0051289	protein homotetramerization	1	82	52	16148	0.2376	0.329256	3.78705	2.07339
GO:0051592	response to calcium ion	1	82	52	16148	0.2376	0.329256	3.78705	2.07339
GO:0006898	receptor-mediated endocytosis	1	82	53	16148	0.241486	0.332667	3.7156	2.04999
GO:0007224	smoothened signaling pathway	1	82	53	16148	0.241486	0.332667	3.7156	2.04999
GO:0042632	cholesterol homeostasis	1	82	56	16148	0.253024	0.347537	3.51655	1.98265
GO:0045669	positive regulation of osteoblast differentiation	1	82	58	16148	0.260618	0.354835	3.39529	1.93999
GO:0030216	keratinocyte differentiation	1	82	58	16148	0.260618	0.354835	3.39529	1.93999
GO:0019882	antigen processing and presentation	1	82	58	16148	0.260618	0.354835	3.39529	1.93999
GO:0030326	embryonic limb morphogenesis	1	82	59	16148	0.264385	0.356843	3.33774	1.91929
GO:0043010	camera-type eye development	1	82	59	16148	0.264385	0.356843	3.33774	1.91929
GO:0001649	osteoblast differentiation	1	82	59	16148	0.264385	0.356843	3.33774	1.91929
GO:0045596	negative regulation of cell differentiation	1	82	60	16148	0.268133	0.360859	3.28211	1.89898
GO:0009749	response to glucose	1	82	62	16148	0.275571	0.366334	3.17624	1.85951
GO:0035264	multicellular organism growth	1	82	62	16148	0.275571	0.366334	3.17624	1.85951
GO:0015758	glucose transport	1	82	62	16148	0.275571	0.366334	3.17624	1.85951
GO:0042475	odontogenesis of dentin-containing tooth	1	82	62	16148	0.275571	0.366334	3.17624	1.85951
GO:0030509	BMP signaling pathway	1	82	63	16148	0.279261	0.366334	3.12582	1.84032
GO:0009611	response to wounding	1	82	63	16148	0.279261	0.366334	3.12582	1.84032
GO:0032481	positive regulation of type I interferon production	1	82	63	16148	0.279261	0.366334	3.12582	1.84032
GO:0032355	response to estradiol	1	82	63	16148	0.279261	0.366334	3.12582	1.84032
GO:0043154	negative regulation of cysteine-type endopeptidase activity involved in apoptotic process	1	82	63	16148	0.279261	0.366334	3.12582	1.84032
GO:0060021	palate development	1	82	64	16148	0.282932	0.37011	3.07698	1.82147
GO:0008104	protein localization	1	82	65	16148	0.286584	0.37384	3.02964	1.80297
GO:0045165	cell fate commitment	1	82	66	16148	0.290218	0.376477	2.98374	1.78479
GO:0006977	DNA damage response, signal transduction by p53 class mediator resulting in cell cycle arrest	1	82	66	16148	0.290218	0.376477	2.98374	1.78479
GO:0051897	positive regulation of protein kinase B signaling	1	82	68	16148	0.297428	0.383699	2.89598	1.74939
GO:0008217	regulation of blood pressure	1	82	68	16148	0.297428	0.383699	2.89598	1.74939
GO:0030154	cell differentiation	5	82	705	16148	0.300754	0.38407	1.39664	1.73335
GO:0006633	fatty acid biosynthetic process	1	82	69	16148	0.301006	0.38407	2.85401	1.73214
GO:0045666	positive regulation of neuron differentiation	1	82	69	16148	0.301006	0.38407	2.85401	1.73214
GO:0001843	neural tube closure	1	82	69	16148	0.301006	0.38407	2.85401	1.73214
GO:0001558	regulation of cell growth	1	82	71	16148	0.308106	0.392058	2.77362	1.6985
GO:0042981	regulation of apoptotic process	2	82	218	16148	0.309933	0.393312	1.80667	1.68997
GO:0042060	wound healing	1	82	75	16148	0.322087	0.407628	2.62569	1.63448
GO:0030336	negative regulation of cell migration	1	82	76	16148	0.325538	0.408672	2.59114	1.6191
GO:0007018	microtubule-based movement	1	82	76	16148	0.325538	0.408672	2.59114	1.6191
GO:0042391	regulation of membrane potential	1	82	76	16148	0.325538	0.408672	2.59114	1.6191
GO:0009636	response to toxic substance	1	82	77	16148	0.32897	0.411874	2.55749	1.60397
GO:0055086	nucleobase-containing small molecule metabolic process	1	82	78	16148	0.332385	0.412216	2.5247	1.58907
GO:0001889	liver development	1	82	78	16148	0.332385	0.412216	2.5247	1.58907
GO:0007626	locomotory behavior	1	82	78	16148	0.332385	0.412216	2.5247	1.58907
GO:0006955	immune response	3	82	395	16148	0.332774	0.412216	1.49565	1.58739
GO:0035556	intracellular signal transduction	3	82	401	16148	0.340991	0.420945	1.47327	1.55219
GO:0045471	response to ethanol	1	82	81	16148	0.342525	0.420945	2.4312	1.54572
GO:0006869	lipid transport	1	82	81	16148	0.342525	0.420945	2.4312	1.54572
GO:0030097	hemopoiesis	1	82	82	16148	0.34587	0.422831	2.40155	1.5317
GO:0007565	female pregnancy	1	82	82	16148	0.34587	0.422831	2.40155	1.5317
GO:0006919	activation of cysteine-type endopeptidase activity involved in apoptotic process	1	82	84	16148	0.352509	0.429822	2.34437	1.50427
GO:0008584	male gonad development	1	82	85	16148	0.355803	0.432708	2.31679	1.49085
GO:0010629	negative regulation of gene expression	1	82	86	16148	0.35908	0.434431	2.28985	1.47762
GO:0007169	transmembrane receptor protein tyrosine kinase signaling pathway	1	82	86	16148	0.35908	0.434431	2.28985	1.47762
GO:0007267	cell-cell signaling	2	82	251	16148	0.370434	0.447009	1.56914	1.43271
GO:0019886	antigen processing and presentation of exogenous peptide antigen via MHC class II	1	82	90	16148	0.372019	0.447766	2.18808	1.42655
GO:0018279	protein N-linked glycosylation via asparagine	1	82	92	16148	0.37839	0.453097	2.14051	1.40206
GO:0006914	autophagy	1	82	92	16148	0.37839	0.453097	2.14051	1.40206
GO:0006396	RNA processing	1	82	93	16148	0.38155	0.455714	2.11749	1.39005
GO:0007229	integrin-mediated signaling pathway	1	82	96	16148	0.390935	0.465731	2.05132	1.355
GO:0030324	lung development	1	82	100	16148	0.403224	0.477933	1.96927	1.31035
GO:0006812	cation transport	1	82	100	16148	0.403224	0.477933	1.96927	1.31035
GO:0014070	response to organic cyclic compound	1	82	106	16148	0.421189	0.494209	1.8578	1.24746
GO:0090305	nucleic acid phosphodiester bond hydrolysis	1	82	106	16148	0.421189	0.494209	1.8578	1.24746
GO:0001764	neuron migration	1	82	106	16148	0.421189	0.494209	1.8578	1.24746
GO:0001934	positive regulation of protein phosphorylation	1	82	106	16148	0.421189	0.494209	1.8578	1.24746
GO:0045892	negative regulation of transcription, DNA-templated	3	82	483	16148	0.450885	0.527728	1.22315	1.14917
GO:0007219	Notch signaling pathway	1	82	118	16148	0.455494	0.531789	1.66887	1.1345
GO:0006629	lipid metabolic process	3	82	490	16148	0.459934	0.535549	1.20567	1.1205
GO:0030308	negative regulation of cell growth	1	82	120	16148	0.461008	0.535549	1.64106	1.11714
GO:0010468	regulation of gene expression	1	82	121	16148	0.463744	0.53739	1.62749	1.1086
GO:0030335	positive regulation of cell migration	1	82	124	16148	0.471867	0.54545	1.58812	1.08355
GO:0055085	transmembrane transport	4	82	695	16148	0.477088	0.547564	1.13339	1.06767
GO:0030182	neuron differentiation	1	82	126	16148	0.477213	0.547564	1.56291	1.06729
GO:0010466	negative regulation of peptidase activity	1	82	126	16148	0.477213	0.547564	1.56291	1.06729
GO:0050776	regulation of immune response	1	82	127	16148	0.479866	0.549258	1.5506	1.0593
GO:0042742	defense response to bacterium	1	82	128	16148	0.482505	0.550929	1.53849	1.05138
GO:0006952	defense response	1	82	132	16148	0.492926	0.561455	1.49187	1.02056
GO:0032496	response to lipopolysaccharide	1	82	134	16148	0.498057	0.565918	1.4696	1.00562
GO:0018108	peptidyl-tyrosine phosphorylation	1	82	138	16148	0.508161	0.575998	1.42701	0.976642
GO:0043066	negative regulation of apoptotic process	3	82	536	16148	0.517558	0.585229	1.1022	0.950208
GO:0006805	xenobiotic metabolic process	1	82	148	16148	0.532531	0.600705	1.33059	0.909064
GO:0006935	chemotaxis	1	82	149	16148	0.534899	0.601923	1.32166	0.902661
GO:0006631	fatty acid metabolic process	1	82	150	16148	0.537256	0.603121	1.31285	0.896319
GO:0045893	positive regulation of transcription, DNA-templated	3	82	558	16148	0.543862	0.609074	1.05875	0.878686
GO:0006486	protein glycosylation	1	82	156	16148	0.551144	0.615752	1.26235	0.859499
GO:0016310	phosphorylation	4	82	771	16148	0.555366	0.617424	1.02167	0.84849
GO:0000122	negative regulation of transcription from RNA polymerase II promoter	3	82	570	16148	0.557839	0.617424	1.03646	0.84208
GO:0046777	protein autophosphorylation	1	82	159	16148	0.557929	0.617424	1.23853	0.841847
GO:0034765	regulation of ion transmembrane transport	1	82	159	16148	0.557929	0.617424	1.23853	0.841847
GO:0006915	apoptotic process	4	82	781	16148	0.56517	0.62351	1.00859	0.823244
GO:0007283	spermatogenesis	2	82	371	16148	0.566099	0.62351	1.0616	0.820874
GO:0006897	endocytosis	1	82	164	16148	0.569008	0.625239	1.20077	0.81348
GO:0010628	positive regulation of gene expression	1	82	174	16148	0.590329	0.647145	1.13176	0.760408
GO:0006508	proteolysis	3	82	620	16148	0.613094	0.669505	0.952872	0.705821
GO:0034641	cellular nitrogen compound metabolic process	1	82	186	16148	0.614512	0.669505	1.05875	0.702488
GO:0043687	post-translational protein modification	1	82	187	16148	0.616461	0.669505	1.05308	0.69792
GO:0006367	transcription initiation from RNA polymerase II promoter	1	82	187	16148	0.616461	0.669505	1.05308	0.69792
GO:0006457	protein folding	1	82	190	16148	0.622247	0.673681	1.03646	0.68444
GO:0005975	carbohydrate metabolic process	2	82	413	16148	0.623191	0.673681	0.953641	0.682253
GO:0007601	visual perception	1	82	195	16148	0.631696	0.681298	1.00988	0.662697
GO:0007420	brain development	1	82	202	16148	0.644525	0.6925	0.974885	0.633693
GO:0006351	transcription, DNA-templated	11	82	2347	16148	0.645048	0.6925	0.922963	0.632522
GO:0008219	cell death	1	82	204	16148	0.648106	0.694187	0.965328	0.625698
GO:0045087	innate immune response	3	82	665	16148	0.658556	0.701584	0.888392	0.602623
GO:0030168	platelet activation	1	82	210	16148	0.658633	0.701584	0.937747	0.602453
GO:0006811	ion transport	3	82	666	16148	0.659519	0.701584	0.887058	0.600513
GO:0055114	oxidation-reduction process	3	82	689	16148	0.681124	0.722181	0.857446	0.554011
GO:0001525	angiogenesis	1	82	224	16148	0.681974	0.722181	0.879138	0.552212
GO:0007596	blood coagulation	2	82	476	16148	0.697426	0.736873	0.827424	0.519888
GO:0016192	vesicle-mediated transport	1	82	238	16148	0.7037	0.741824	0.827424	0.506967
GO:0001701	in utero embryonic development	1	82	240	16148	0.706679	0.742153	0.820528	0.500873
GO:0006810	transport	8	82	1829	16148	0.70719	0.742153	0.861353	0.499829
GO:0019221	cytokine-mediated signaling pathway	1	82	246	16148	0.715435	0.748083	0.800516	0.483108
GO:0006355	regulation of transcription, DNA-templated	11	82	2498	16148	0.716045	0.748083	0.867172	0.481878
GO:0008152	metabolic process	3	82	745	16148	0.729299	0.760229	0.792994	0.455418
GO:0045944	positive regulation of transcription from RNA polymerase II promoter	3	82	753	16148	0.735679	0.765171	0.784569	0.442852
GO:0044267	cellular protein metabolic process	2	82	523	16148	0.744416	0.772538	0.753066	0.42582
GO:0043065	positive regulation of apoptotic process	1	82	280	16148	0.760287	0.787259	0.70331	0.395384
GO:0042493	response to drug	1	82	289	16148	0.770913	0.796497	0.681408	0.375359
GO:0006954	inflammatory response	1	82	317	16148	0.801023	0.825778	0.62122	0.320085
GO:0006468	protein phosphorylation	2	82	601	16148	0.808348	0.831495	0.655331	0.306951
GO:0006397	mRNA processing	1	82	329	16148	0.812669	0.834102	0.598562	0.29926
GO:0015031	protein transport	2	82	617	16148	0.819524	0.839293	0.638337	0.287142
GO:0044281	small molecule metabolic process	5	82	1410	16148	0.83687	0.855182	0.698322	0.256925
GO:0006366	transcription from RNA polymerase II promoter	1	82	363	16148	0.84206	0.858607	0.542498	0.248006
GO:0008285	negative regulation of cell proliferation	1	82	394	16148	0.864777	0.87985	0.499814	0.209599
GO:0007268	synaptic transmission	1	82	405	16148	0.872018	0.885288	0.486239	0.19757
GO:0016567	protein ubiquitination	1	82	428	16148	0.885916	0.897447	0.460109	0.174758
GO:0008284	positive regulation of cell proliferation	1	82	452	16148	0.898795	0.908522	0.435679	0.153936
GO:0007165	signal transduction	6	82	2043	16148	0.939176	0.947289	0.578346	0.0905331
GO:0050896	response to stimulus	1	82	606	16148	0.952884	0.959044	0.324962	0.0696281
GO:0007186	G-protein coupled receptor signaling pathway	2	82	994	16148	0.958985	0.961629	0.396231	0.0604191
GO:0007049	cell cycle	1	82	637	16148	0.95957	0.961629	0.309147	0.05954
GO:0010467	gene expression	1	82	677	16148	0.966802	0.966802	0.290882	0.0487083

## Sheet: CIKIL-2
GOID	GOTerm	DifGene	AllDifGene	GeneInGOID	AllGene	P-Value	FDR	Enrichment	(-log2P)
GO:0060337	type I interferon signaling pathway	12	137	67	16148	6.29749e-12	5.271e-09	21.1108	37.2084
GO:0051607	defense response to virus	15	137	151	16148	3.6655e-11	1.53401e-08	11.7088	34.6672
GO:0009615	response to virus	13	137	140	16148	1.44083e-09	4.0199e-07	10.9449	29.3705
GO:0019221	cytokine-mediated signaling pathway	16	137	246	16148	2.72751e-09	5.70732e-07	7.66625	28.4498
GO:0045071	negative regulation of viral genome replication	7	137	34	16148	6.27641e-08	1.05067e-05	24.2671	23.9255
GO:0006955	immune response	15	137	395	16148	5.15868e-06	0.000719636	4.47602	17.5646
GO:0007267	cell-cell signaling	10	137	251	16148	0.000114761	0.0137221	4.69596	13.0891
GO:0045087	innate immune response	17	137	665	16148	0.000156041	0.0163258	3.01318	12.6458
GO:0008652	cellular amino acid biosynthetic process	4	137	35	16148	0.000346915	0.0322631	13.4707	11.4931
GO:0019346	transsulfuration	2	137	2	16148	0.000428943	0.0326387	117.869	11.1869
GO:0060700	regulation of ribonuclease activity	2	137	2	16148	0.000428943	0.0326387	117.869	11.1869
GO:0002677	negative regulation of chronic inflammatory response	2	137	3	16148	0.000710815	0.0424966	78.5791	10.4582
GO:0019344	cysteine biosynthetic process	2	137	3	16148	0.000710815	0.0424966	78.5791	10.4582
GO:0070814	hydrogen sulfide biosynthetic process	2	137	3	16148	0.000710815	0.0424966	78.5791	10.4582
GO:0034340	response to type I interferon	2	137	4	16148	0.00106013	0.0554579	58.9343	9.88155
GO:0006564	L-serine biosynthetic process	2	137	4	16148	0.00106013	0.0554579	58.9343	9.88155
GO:0030183	B cell differentiation	4	137	51	16148	0.00128827	0.0634284	9.2446	9.60035
GO:0030316	osteoclast differentiation	3	137	23	16148	0.0013924	0.0647464	15.3742	9.48821
GO:0042503	tyrosine phosphorylation of Stat3 protein	2	137	5	16148	0.0014757	0.0650085	47.1474	9.40438
GO:0016477	cell migration	6	137	142	16148	0.00187323	0.0711948	4.98036	9.06026
GO:0030816	positive regulation of cAMP metabolic process	2	137	6	16148	0.00195637	0.0711948	39.2895	8.99761
GO:0006563	L-serine metabolic process	2	137	6	16148	0.00195637	0.0711948	39.2895	8.99761
GO:0032020	ISG15-protein conjugation	2	137	6	16148	0.00195637	0.0711948	39.2895	8.99761
GO:0006935	chemotaxis	6	137	149	16148	0.00235879	0.0822627	4.74639	8.72774
GO:0002027	regulation of heart rate	3	137	29	16148	0.00255571	0.0855653	12.1933	8.61206
GO:0045835	negative regulation of meiosis	2	137	8	16148	0.00310841	0.0963608	29.4672	8.32961
GO:0035457	cellular response to interferon-alpha	2	137	8	16148	0.00310841	0.0963608	29.4672	8.32961
GO:0050688	regulation of defense response to virus	2	137	9	16148	0.00377754	0.109027	26.193	8.04834
GO:0035455	response to interferon-alpha	2	137	9	16148	0.00377754	0.109027	26.193	8.04834
GO:0050731	positive regulation of peptidyl-tyrosine phosphorylation	4	137	72	16148	0.00419723	0.117103	6.54826	7.89635
GO:0046888	negative regulation of hormone secretion	2	137	11	16148	0.00529646	0.134337	21.4307	7.56076
GO:0045651	positive regulation of macrophage differentiation	2	137	11	16148	0.00529646	0.134337	21.4307	7.56076
GO:0030278	regulation of ossification	2	137	11	16148	0.00529646	0.134337	21.4307	7.56076
GO:0048747	muscle fiber development	2	137	13	16148	0.00704909	0.142174	18.1336	7.14835
GO:0043950	positive regulation of cAMP-mediated signaling	2	137	13	16148	0.00704909	0.142174	18.1336	7.14835
GO:0006954	inflammatory response	8	137	317	16148	0.00776757	0.142174	2.9746	7.00832
GO:0048266	behavioral response to pain	2	137	15	16148	0.00902699	0.142174	15.7158	6.79154
GO:0033198	response to ATP	2	137	15	16148	0.00902699	0.142174	15.7158	6.79154
GO:0045190	isotype switching	2	137	16	16148	0.0100978	0.142174	14.7336	6.62981
GO:0045672	positive regulation of osteoclast differentiation	2	137	16	16148	0.0100978	0.142174	14.7336	6.62981
GO:0007229	integrin-mediated signaling pathway	4	137	96	16148	0.0108998	0.142174	4.91119	6.51956
GO:0060135	maternal process involved in female pregnancy	2	137	17	16148	0.011222	0.142174	13.8669	6.47753
GO:0010881	regulation of cardiac muscle contraction by regulation of the release of sequestered calcium ion	2	137	18	16148	0.0123983	0.142174	13.0965	6.33371
GO:0048566	embryonic digestive tract development	2	137	18	16148	0.0123983	0.142174	13.0965	6.33371
GO:0001954	positive regulation of cell-matrix adhesion	2	137	20	16148	0.014904	0.142174	11.7869	6.06816
GO:0000079	regulation of cyclin-dependent protein serine/threonine kinase activity	3	137	58	16148	0.0154147	0.142174	6.09665	6.01955
GO:0051281	positive regulation of release of sequestered calcium ion into cytosol	2	137	21	16148	0.0162313	0.142174	11.2256	5.94508
GO:0034157	positive regulation of toll-like receptor 7 signaling pathway	1	137	1	16148	0.0168748	0.142174	117.869	5.88899
GO:0010743	regulation of macrophage derived foam cell differentiation	1	137	1	16148	0.0168748	0.142174	117.869	5.88899
GO:0034165	positive regulation of toll-like receptor 9 signaling pathway	1	137	1	16148	0.0168748	0.142174	117.869	5.88899
GO:0033262	regulation of nuclear cell cycle DNA replication	1	137	1	16148	0.0168748	0.142174	117.869	5.88899
GO:0030683	evasion or tolerance by virus of host immune response	1	137	1	16148	0.0168748	0.142174	117.869	5.88899
GO:0021629	olfactory nerve structural organization	1	137	1	16148	0.0168748	0.142174	117.869	5.88899
GO:0032607	interferon-alpha production	1	137	1	16148	0.0168748	0.142174	117.869	5.88899
GO:0060611	mammary gland fat development	1	137	1	16148	0.0168748	0.142174	117.869	5.88899
GO:1901532	regulation of hematopoietic progenitor cell differentiation	1	137	1	16148	0.0168748	0.142174	117.869	5.88899
GO:0060857	establishment of glial blood-brain barrier	1	137	1	16148	0.0168748	0.142174	117.869	5.88899
GO:1902036	regulation of hematopoietic stem cell differentiation	1	137	1	16148	0.0168748	0.142174	117.869	5.88899
GO:1902033	regulation of hematopoietic stem cell proliferation	1	137	1	16148	0.0168748	0.142174	117.869	5.88899
GO:0032946	positive regulation of mononuclear cell proliferation	1	137	1	16148	0.0168748	0.142174	117.869	5.88899
GO:0035745	T-helper 2 cell cytokine production	1	137	1	16148	0.0168748	0.142174	117.869	5.88899
GO:0002851	positive regulation of peripheral T cell tolerance induction	1	137	1	16148	0.0168748	0.142174	117.869	5.88899
GO:0043418	homocysteine catabolic process	1	137	1	16148	0.0168748	0.142174	117.869	5.88899
GO:0051545	negative regulation of elastin biosynthetic process	1	137	1	16148	0.0168748	0.142174	117.869	5.88899
GO:1900225	regulation of NLRP3 inflammasome complex assembly	1	137	1	16148	0.0168748	0.142174	117.869	5.88899
GO:2000320	negative regulation of T-helper 17 cell differentiation	1	137	1	16148	0.0168748	0.142174	117.869	5.88899
GO:0044524	protein sulfhydration	1	137	1	16148	0.0168748	0.142174	117.869	5.88899
GO:0044557	relaxation of smooth muscle	1	137	1	16148	0.0168748	0.142174	117.869	5.88899
GO:0034127	regulation of MyD88-independent toll-like receptor signaling pathway	1	137	1	16148	0.0168748	0.142174	117.869	5.88899
GO:0045189	connective tissue growth factor biosynthetic process	1	137	1	16148	0.0168748	0.142174	117.869	5.88899
GO:0018272	protein-pyridoxal-5-phosphate linkage via peptidyl-N6-pyridoxal phosphate-L-lysine	1	137	1	16148	0.0168748	0.142174	117.869	5.88899
GO:0045655	regulation of monocyte differentiation	1	137	1	16148	0.0168748	0.142174	117.869	5.88899
GO:0046731	passive induction of host immune response by virus	1	137	1	16148	0.0168748	0.142174	117.869	5.88899
GO:0046730	induction of host immune response by virus	1	137	1	16148	0.0168748	0.142174	117.869	5.88899
GO:0045210	FasL biosynthetic process	1	137	1	16148	0.0168748	0.142174	117.869	5.88899
GO:2000169	regulation of peptidyl-cysteine S-nitrosylation	1	137	1	16148	0.0168748	0.142174	117.869	5.88899
GO:0006535	cysteine biosynthetic process from serine	1	137	1	16148	0.0168748	0.142174	117.869	5.88899
GO:0002637	regulation of immunoglobulin production	1	137	1	16148	0.0168748	0.142174	117.869	5.88899
GO:0045624	positive regulation of T-helper cell differentiation	1	137	1	16148	0.0168748	0.142174	117.869	5.88899
GO:0006566	threonine metabolic process	1	137	1	16148	0.0168748	0.142174	117.869	5.88899
GO:0019343	cysteine biosynthetic process via cystathionine	1	137	1	16148	0.0168748	0.142174	117.869	5.88899
GO:0060330	regulation of response to interferon-gamma	1	137	1	16148	0.0168748	0.142174	117.869	5.88899
GO:1901676	positive regulation of histone H3-K27 acetylation	1	137	1	16148	0.0168748	0.142174	117.869	5.88899
GO:1901660	calcium ion export	1	137	1	16148	0.0168748	0.142174	117.869	5.88899
GO:0097369	sodium ion import	1	137	1	16148	0.0168748	0.142174	117.869	5.88899
GO:1900182	positive regulation of protein localization to nucleus	1	137	1	16148	0.0168748	0.142174	117.869	5.88899
GO:0090287	regulation of cellular response to growth factor stimulus	1	137	1	16148	0.0168748	0.142174	117.869	5.88899
GO:1901224	positive regulation of NIK/NF-kappaB signaling	1	137	1	16148	0.0168748	0.142174	117.869	5.88899
GO:0090273	regulation of somatostatin secretion	1	137	1	16148	0.0168748	0.142174	117.869	5.88899
GO:0006509	membrane protein ectodomain proteolysis	2	137	22	16148	0.017607	0.142174	10.7153	5.8277
GO:0003333	amino acid transmembrane transport	2	137	22	16148	0.017607	0.142174	10.7153	5.8277
GO:0060333	interferon-gamma-mediated signaling pathway	3	137	64	16148	0.019755	0.142174	5.52509	5.66164
GO:0008284	positive regulation of cell proliferation	9	137	452	16148	0.0197821	0.142174	2.34694	5.65966
GO:0034605	cellular response to heat	2	137	25	16148	0.0220156	0.142174	9.42949	5.50533
GO:0010468	regulation of gene expression	4	137	121	16148	0.0227715	0.142174	3.89648	5.45663
GO:0034641	cellular nitrogen compound metabolic process	5	137	186	16148	0.02492	0.142174	3.16851	5.32655
GO:0000096	sulfur amino acid metabolic process	2	137	27	16148	0.0251801	0.142174	8.73101	5.31157
GO:0051924	regulation of calcium ion transport	2	137	27	16148	0.0251801	0.142174	8.73101	5.31157
GO:0002507	tolerance induction	1	137	2	16148	0.0252043	0.142174	58.9343	5.31019
GO:0030823	regulation of cGMP metabolic process	1	137	2	16148	0.0252043	0.142174	58.9343	5.31019
GO:0019043	establishment of viral latency	1	137	2	16148	0.0252043	0.142174	58.9343	5.31019
GO:0009186	deoxyribonucleoside diphosphate metabolic process	1	137	2	16148	0.0252043	0.142174	58.9343	5.31019
GO:0002725	negative regulation of T cell cytokine production	1	137	2	16148	0.0252043	0.142174	58.9343	5.31019
GO:0033092	positive regulation of immature T cell proliferation in thymus	1	137	2	16148	0.0252043	0.142174	58.9343	5.31019
GO:0060032	notochord regression	1	137	2	16148	0.0252043	0.142174	58.9343	5.31019
GO:0035710	CD4-positive, alpha-beta T cell activation	1	137	2	16148	0.0252043	0.142174	58.9343	5.31019
GO:0060086	circadian temperature homeostasis	1	137	2	16148	0.0252043	0.142174	58.9343	5.31019
GO:0071436	sodium ion export	1	137	2	16148	0.0252043	0.142174	58.9343	5.31019
GO:0071812	positive regulation of fever generation by positive regulation of prostaglandin secretion	1	137	2	16148	0.0252043	0.142174	58.9343	5.31019
GO:0071848	positive regulation of ERK1 and ERK2 cascade via TNFSF11-mediated signaling	1	137	2	16148	0.0252043	0.142174	58.9343	5.31019
GO:0071847	TNFSF11-mediated signaling pathway	1	137	2	16148	0.0252043	0.142174	58.9343	5.31019
GO:0001581	detection of chemical stimulus involved in sensory perception of sour taste	1	137	2	16148	0.0252043	0.142174	58.9343	5.31019
GO:0051322	anaphase	1	137	2	16148	0.0252043	0.142174	58.9343	5.31019
GO:0042488	positive regulation of odontogenesis of dentin-containing tooth	1	137	2	16148	0.0252043	0.142174	58.9343	5.31019
GO:0048680	positive regulation of axon regeneration	1	137	2	16148	0.0252043	0.142174	58.9343	5.31019
GO:1901385	regulation of voltage-gated calcium channel activity	1	137	2	16148	0.0252043	0.142174	58.9343	5.31019
GO:0034124	regulation of MyD88-dependent toll-like receptor signaling pathway	1	137	2	16148	0.0252043	0.142174	58.9343	5.31019
GO:0038156	interleukin-3-mediated signaling pathway	1	137	2	16148	0.0252043	0.142174	58.9343	5.31019
GO:0045213	neurotransmitter receptor metabolic process	1	137	2	16148	0.0252043	0.142174	58.9343	5.31019
GO:0008615	pyridoxine biosynthetic process	1	137	2	16148	0.0252043	0.142174	58.9343	5.31019
GO:0021965	spinal cord ventral commissure morphogenesis	1	137	2	16148	0.0252043	0.142174	58.9343	5.31019
GO:0009262	deoxyribonucleotide metabolic process	1	137	2	16148	0.0252043	0.142174	58.9343	5.31019
GO:0014819	regulation of skeletal muscle contraction	1	137	2	16148	0.0252043	0.142174	58.9343	5.31019
GO:0002296	T-helper 1 cell lineage commitment	1	137	2	16148	0.0252043	0.142174	58.9343	5.31019
GO:0006227	dUDP biosynthetic process	1	137	2	16148	0.0252043	0.142174	58.9343	5.31019
GO:0071357	cellular response to type I interferon	1	137	2	16148	0.0252043	0.142174	58.9343	5.31019
GO:0006233	dTDP biosynthetic process	1	137	2	16148	0.0252043	0.142174	58.9343	5.31019
GO:0032831	positive regulation of CD4-positive, CD25-positive, alpha-beta regulatory T cell differentiation	1	137	2	16148	0.0252043	0.142174	58.9343	5.31019
GO:0038043	interleukin-5-mediated signaling pathway	1	137	2	16148	0.0252043	0.142174	58.9343	5.31019
GO:0003365	establishment of cell polarity involved in ameboidal cell migration	1	137	2	16148	0.0252043	0.142174	58.9343	5.31019
GO:0039530	MDA-5 signaling pathway	1	137	2	16148	0.0252043	0.142174	58.9343	5.31019
GO:0050776	regulation of immune response	4	137	127	16148	0.0264485	0.142174	3.7124	5.24067
GO:0006952	defense response	4	137	132	16148	0.0297675	0.142174	3.57178	5.07012
GO:0048015	phosphatidylinositol-mediated signaling	4	137	135	16148	0.031871	0.142174	3.4924	4.97161
GO:0032480	negative regulation of type I interferon production	2	137	31	16148	0.0320187	0.142174	7.60443	4.96494
GO:0070098	chemokine-mediated signaling pathway	2	137	31	16148	0.0320187	0.142174	7.60443	4.96494
GO:0009409	response to cold	2	137	31	16148	0.0320187	0.142174	7.60443	4.96494
GO:0042506	tyrosine phosphorylation of Stat5 protein	1	137	3	16148	0.0334627	0.142174	39.2895	4.9013
GO:0042508	tyrosine phosphorylation of Stat1 protein	1	137	3	16148	0.0334627	0.142174	39.2895	4.9013
GO:0002513	tolerance induction to self antigen	1	137	3	16148	0.0334627	0.142174	39.2895	4.9013
GO:0051097	negative regulation of helicase activity	1	137	3	16148	0.0334627	0.142174	39.2895	4.9013
GO:0008065	establishment of blood-nerve barrier	1	137	3	16148	0.0334627	0.142174	39.2895	4.9013
GO:0002554	serotonin secretion by platelet	1	137	3	16148	0.0334627	0.142174	39.2895	4.9013
GO:0003006	developmental process involved in reproduction	1	137	3	16148	0.0334627	0.142174	39.2895	4.9013
GO:0019054	modulation by virus of host process	1	137	3	16148	0.0334627	0.142174	39.2895	4.9013
GO:0032649	regulation of interferon-gamma production	1	137	3	16148	0.0334627	0.142174	39.2895	4.9013
GO:0072307	regulation of metanephric nephron tubule epithelial cell differentiation	1	137	3	16148	0.0334627	0.142174	39.2895	4.9013
GO:0002329	pre-B cell differentiation	1	137	3	16148	0.0334627	0.142174	39.2895	4.9013
GO:0014904	myotube cell development	1	137	3	16148	0.0334627	0.142174	39.2895	4.9013
GO:0060401	cytosolic calcium ion transport	1	137	3	16148	0.0334627	0.142174	39.2895	4.9013
GO:0032608	interferon-beta production	1	137	3	16148	0.0334627	0.142174	39.2895	4.9013
GO:0045590	negative regulation of regulatory T cell differentiation	1	137	3	16148	0.0334627	0.142174	39.2895	4.9013
GO:0090310	negative regulation of methylation-dependent chromatin silencing	1	137	3	16148	0.0334627	0.142174	39.2895	4.9013
GO:0002361	CD4-positive, CD25-positive, alpha-beta regulatory T cell differentiation	1	137	3	16148	0.0334627	0.142174	39.2895	4.9013
GO:0002158	osteoclast proliferation	1	137	3	16148	0.0334627	0.142174	39.2895	4.9013
GO:0007207	phospholipase C-activating G-protein coupled acetylcholine receptor signaling pathway	1	137	3	16148	0.0334627	0.142174	39.2895	4.9013
GO:0031296	B cell costimulation	1	137	3	16148	0.0334627	0.142174	39.2895	4.9013
GO:0021776	smoothened signaling pathway involved in spinal cord motor neuron cell fate specification	1	137	3	16148	0.0334627	0.142174	39.2895	4.9013
GO:0021775	smoothened signaling pathway involved in ventral spinal cord interneuron specification	1	137	3	16148	0.0334627	0.142174	39.2895	4.9013
GO:0071603	endothelial cell-cell adhesion	1	137	3	16148	0.0334627	0.142174	39.2895	4.9013
GO:0051574	positive regulation of histone H3-K9 methylation	1	137	3	16148	0.0334627	0.142174	39.2895	4.9013
GO:2000553	positive regulation of T-helper 2 cell cytokine production	1	137	3	16148	0.0334627	0.142174	39.2895	4.9013
GO:1900245	positive regulation of MDA-5 signaling pathway	1	137	3	16148	0.0334627	0.142174	39.2895	4.9013
GO:0042985	negative regulation of amyloid precursor protein biosynthetic process	1	137	3	16148	0.0334627	0.142174	39.2895	4.9013
GO:0048295	positive regulation of isotype switching to IgE isotypes	1	137	3	16148	0.0334627	0.142174	39.2895	4.9013
GO:0048294	negative regulation of isotype switching to IgE isotypes	1	137	3	16148	0.0334627	0.142174	39.2895	4.9013
GO:0045191	regulation of isotype switching	1	137	3	16148	0.0334627	0.142174	39.2895	4.9013
GO:0071288	cellular response to mercury ion	1	137	3	16148	0.0334627	0.142174	39.2895	4.9013
GO:0007418	ventral midline development	1	137	3	16148	0.0334627	0.142174	39.2895	4.9013
GO:0021508	floor plate formation	1	137	3	16148	0.0334627	0.142174	39.2895	4.9013
GO:0045066	regulatory T cell differentiation	1	137	3	16148	0.0334627	0.142174	39.2895	4.9013
GO:0009247	glycolipid biosynthetic process	1	137	3	16148	0.0334627	0.142174	39.2895	4.9013
GO:0048302	regulation of isotype switching to IgG isotypes	1	137	3	16148	0.0334627	0.142174	39.2895	4.9013
GO:0000492	box C/D snoRNP assembly	1	137	3	16148	0.0334627	0.142174	39.2895	4.9013
GO:0033141	positive regulation of peptidyl-serine phosphorylation of STAT protein	1	137	3	16148	0.0334627	0.142174	39.2895	4.9013
GO:0009263	deoxyribonucleotide biosynthetic process	1	137	3	16148	0.0334627	0.142174	39.2895	4.9013
GO:0060513	prostatic bud formation	1	137	3	16148	0.0334627	0.142174	39.2895	4.9013
GO:0006565	L-serine catabolic process	1	137	3	16148	0.0334627	0.142174	39.2895	4.9013
GO:1902083	negative regulation of peptidyl-cysteine S-nitrosylation	1	137	3	16148	0.0334627	0.142174	39.2895	4.9013
GO:0032792	negative regulation of CREB transcription factor activity	1	137	3	16148	0.0334627	0.142174	39.2895	4.9013
GO:0014809	regulation of skeletal muscle contraction by regulation of release of sequestered calcium ion	1	137	3	16148	0.0334627	0.142174	39.2895	4.9013
GO:0045425	positive regulation of granulocyte macrophage colony-stimulating factor biosynthetic process	1	137	3	16148	0.0334627	0.142174	39.2895	4.9013
GO:0034421	post-translational protein acetylation	1	137	3	16148	0.0334627	0.142174	39.2895	4.9013
GO:0010996	response to auditory stimulus	1	137	3	16148	0.0334627	0.142174	39.2895	4.9013
GO:0016445	somatic diversification of immunoglobulins	1	137	3	16148	0.0334627	0.142174	39.2895	4.9013
GO:0019448	L-cysteine catabolic process	1	137	3	16148	0.0334627	0.142174	39.2895	4.9013
GO:0051902	negative regulation of mitochondrial depolarization	1	137	3	16148	0.0334627	0.142174	39.2895	4.9013
GO:0035295	tube development	1	137	3	16148	0.0334627	0.142174	39.2895	4.9013
GO:0002005	angiotensin catabolic process in blood	1	137	3	16148	0.0334627	0.142174	39.2895	4.9013
GO:0043506	regulation of JUN kinase activity	1	137	3	16148	0.0334627	0.142174	39.2895	4.9013
GO:0060564	negative regulation of mitotic anaphase-promoting complex activity	1	137	3	16148	0.0334627	0.142174	39.2895	4.9013
GO:0090266	regulation of mitotic cell cycle spindle assembly checkpoint	1	137	3	16148	0.0334627	0.142174	39.2895	4.9013
GO:0051224	negative regulation of protein transport	1	137	3	16148	0.0334627	0.142174	39.2895	4.9013
GO:0030011	maintenance of cell polarity	1	137	3	16148	0.0334627	0.142174	39.2895	4.9013
GO:0086001	regulation of cardiac muscle cell action potential	1	137	3	16148	0.0334627	0.142174	39.2895	4.9013
GO:0051647	nucleus localization	1	137	3	16148	0.0334627	0.142174	39.2895	4.9013
GO:0009448	gamma-aminobutyric acid metabolic process	1	137	3	16148	0.0334627	0.142174	39.2895	4.9013
GO:0010811	positive regulation of cell-substrate adhesion	2	137	32	16148	0.0338296	0.143007	7.36679	4.88557
GO:0007131	reciprocal meiotic recombination	2	137	33	16148	0.0356794	0.150068	7.14355	4.80877
GO:0006919	activation of cysteine-type endopeptidase activity involved in apoptotic process	3	137	84	16148	0.0385574	0.152234	4.20959	4.69685
GO:0043123	positive regulation of I-kappaB kinase/NF-kappaB signaling	4	137	145	16148	0.0394946	0.152234	3.25155	4.6622
GO:0072108	positive regulation of mesenchymal to epithelial transition involved in metanephros morphogenesis	1	137	4	16148	0.0416507	0.152234	29.4672	4.58552
GO:0048861	leukemia inhibitory factor signaling pathway	1	137	4	16148	0.0416507	0.152234	29.4672	4.58552
GO:0003056	regulation of vascular smooth muscle contraction	1	137	4	16148	0.0416507	0.152234	29.4672	4.58552
GO:0045591	positive regulation of regulatory T cell differentiation	1	137	4	16148	0.0416507	0.152234	29.4672	4.58552
GO:0014051	gamma-aminobutyric acid secretion	1	137	4	16148	0.0416507	0.152234	29.4672	4.58552
GO:0043367	CD4-positive, alpha-beta T cell differentiation	1	137	4	16148	0.0416507	0.152234	29.4672	4.58552
GO:0048478	replication fork protection	1	137	4	16148	0.0416507	0.152234	29.4672	4.58552
GO:0031064	negative regulation of histone deacetylation	1	137	4	16148	0.0416507	0.152234	29.4672	4.58552
GO:0042036	negative regulation of cytokine biosynthetic process	1	137	4	16148	0.0416507	0.152234	29.4672	4.58552
GO:1900246	positive regulation of RIG-I signaling pathway	1	137	4	16148	0.0416507	0.152234	29.4672	4.58552
GO:0042092	type 2 immune response	1	137	4	16148	0.0416507	0.152234	29.4672	4.58552
GO:0007442	hindgut morphogenesis	1	137	4	16148	0.0416507	0.152234	29.4672	4.58552
GO:0032914	positive regulation of transforming growth factor beta1 production	1	137	4	16148	0.0416507	0.152234	29.4672	4.58552
GO:0045085	negative regulation of interleukin-2 biosynthetic process	1	137	4	16148	0.0416507	0.152234	29.4672	4.58552
GO:0002669	positive regulation of T cell anergy	1	137	4	16148	0.0416507	0.152234	29.4672	4.58552
GO:0019941	modification-dependent protein catabolic process	1	137	4	16148	0.0416507	0.152234	29.4672	4.58552
GO:0044770	cell cycle phase transition	1	137	4	16148	0.0416507	0.152234	29.4672	4.58552
GO:2000110	negative regulation of macrophage apoptotic process	1	137	4	16148	0.0416507	0.152234	29.4672	4.58552
GO:0045064	T-helper 2 cell differentiation	1	137	4	16148	0.0416507	0.152234	29.4672	4.58552
GO:0050689	negative regulation of defense response to virus by host	1	137	4	16148	0.0416507	0.152234	29.4672	4.58552
GO:0034088	maintenance of mitotic sister chromatid cohesion	1	137	4	16148	0.0416507	0.152234	29.4672	4.58552
GO:0021938	smoothened signaling pathway involved in regulation of cerebellar granule cell precursor cell proliferation	1	137	4	16148	0.0416507	0.152234	29.4672	4.58552
GO:0001919	regulation of receptor recycling	1	137	4	16148	0.0416507	0.152234	29.4672	4.58552
GO:0032410	negative regulation of transporter activity	1	137	4	16148	0.0416507	0.152234	29.4672	4.58552
GO:0007320	insemination	1	137	4	16148	0.0416507	0.152234	29.4672	4.58552
GO:0090231	regulation of spindle checkpoint	1	137	4	16148	0.0416507	0.152234	29.4672	4.58552
GO:2000651	positive regulation of sodium ion transmembrane transporter activity	1	137	4	16148	0.0416507	0.152234	29.4672	4.58552
GO:0060708	spongiotrophoblast differentiation	1	137	4	16148	0.0416507	0.152234	29.4672	4.58552
GO:0006816	calcium ion transport	4	137	148	16148	0.0419657	0.152719	3.18564	4.57465
GO:0022008	neurogenesis	2	137	37	16148	0.0434514	0.156603	6.37128	4.52445
GO:0001974	blood vessel remodeling	2	137	37	16148	0.0434514	0.156603	6.37128	4.52445
GO:0021915	neural tube development	2	137	38	16148	0.0454838	0.156603	6.20361	4.4585
GO:0000082	G1/S transition of mitotic cell cycle	4	137	153	16148	0.0462728	0.156603	3.08153	4.43369
GO:0060048	cardiac muscle contraction	2	137	39	16148	0.0475504	0.156603	6.04454	4.3944
GO:0006508	proteolysis	10	137	620	16148	0.0483404	0.156603	1.90111	4.37063
GO:0001503	ossification	3	137	93	16148	0.0491445	0.156603	3.80221	4.34683
GO:0006259	DNA metabolic process	2	137	40	16148	0.0496505	0.156603	5.89343	4.33205
GO:0045351	type I interferon biosynthetic process	1	137	5	16148	0.0497688	0.156603	23.5737	4.32861
GO:0019060	intracellular transport of viral protein in host cell	1	137	5	16148	0.0497688	0.156603	23.5737	4.32861
GO:0006685	sphingomyelin catabolic process	1	137	5	16148	0.0497688	0.156603	23.5737	4.32861
GO:0006684	sphingomyelin metabolic process	1	137	5	16148	0.0497688	0.156603	23.5737	4.32861
GO:0022402	cell cycle process	1	137	5	16148	0.0497688	0.156603	23.5737	4.32861
GO:0032736	positive regulation of interleukin-13 production	1	137	5	16148	0.0497688	0.156603	23.5737	4.32861
GO:0019530	taurine metabolic process	1	137	5	16148	0.0497688	0.156603	23.5737	4.32861
GO:0032714	negative regulation of interleukin-5 production	1	137	5	16148	0.0497688	0.156603	23.5737	4.32861
GO:0032713	negative regulation of interleukin-4 production	1	137	5	16148	0.0497688	0.156603	23.5737	4.32861
GO:0021782	glial cell development	1	137	5	16148	0.0497688	0.156603	23.5737	4.32861
GO:0051549	positive regulation of keratinocyte migration	1	137	5	16148	0.0497688	0.156603	23.5737	4.32861
GO:0002819	regulation of adaptive immune response	1	137	5	16148	0.0497688	0.156603	23.5737	4.32861
GO:0045657	positive regulation of monocyte differentiation	1	137	5	16148	0.0497688	0.156603	23.5737	4.32861
GO:0045077	negative regulation of interferon-gamma biosynthetic process	1	137	5	16148	0.0497688	0.156603	23.5737	4.32861
GO:0002666	positive regulation of T cell tolerance induction	1	137	5	16148	0.0497688	0.156603	23.5737	4.32861
GO:0006534	cysteine metabolic process	1	137	5	16148	0.0497688	0.156603	23.5737	4.32861
GO:0045627	positive regulation of T-helper 1 cell differentiation	1	137	5	16148	0.0497688	0.156603	23.5737	4.32861
GO:0048305	immunoglobulin secretion	1	137	5	16148	0.0497688	0.156603	23.5737	4.32861
GO:0036016	cellular response to interleukin-3	1	137	5	16148	0.0497688	0.156603	23.5737	4.32861
GO:0010155	regulation of proton transport	1	137	5	16148	0.0497688	0.156603	23.5737	4.32861
GO:0014829	vascular smooth muscle contraction	1	137	5	16148	0.0497688	0.156603	23.5737	4.32861
GO:0000290	deadenylation-dependent decapping of nuclear-transcribed mRNA	1	137	5	16148	0.0497688	0.156603	23.5737	4.32861
GO:0019695	choline metabolic process	1	137	5	16148	0.0497688	0.156603	23.5737	4.32861
GO:0006003	fructose 2,6-bisphosphate metabolic process	1	137	5	16148	0.0497688	0.156603	23.5737	4.32861
GO:0060763	mammary duct terminal end bud growth	1	137	5	16148	0.0497688	0.156603	23.5737	4.32861
GO:0002227	innate immune response in mucosa	1	137	5	16148	0.0497688	0.156603	23.5737	4.32861
GO:0030072	peptide hormone secretion	1	137	5	16148	0.0497688	0.156603	23.5737	4.32861
GO:0051023	regulation of immunoglobulin secretion	1	137	5	16148	0.0497688	0.156603	23.5737	4.32861
GO:0009408	response to heat	2	137	41	16148	0.0517834	0.162332	5.74969	4.27137
GO:0007189	adenylate cyclase-activating G-protein coupled receptor signaling pathway	2	137	42	16148	0.0539483	0.16618	5.61279	4.21228
GO:0051726	regulation of cell cycle	3	137	98	16148	0.0555714	0.16618	3.60822	4.16951
GO:0031573	intra-S DNA damage checkpoint	1	137	6	16148	0.0578177	0.16618	19.6448	4.11235
GO:0008090	retrograde axon cargo transport	1	137	6	16148	0.0578177	0.16618	19.6448	4.11235
GO:0003081	regulation of systemic arterial blood pressure by renin-angiotensin	1	137	6	16148	0.0578177	0.16618	19.6448	4.11235
GO:0030644	cellular chloride ion homeostasis	1	137	6	16148	0.0578177	0.16618	19.6448	4.11235
GO:0010955	negative regulation of protein processing	1	137	6	16148	0.0578177	0.16618	19.6448	4.11235
GO:0060831	smoothened signaling pathway involved in dorsal/ventral neural tube patterning	1	137	6	16148	0.0578177	0.16618	19.6448	4.11235
GO:0006398	histone mRNA 3'-end processing	1	137	6	16148	0.0578177	0.16618	19.6448	4.11235
GO:0060463	lung lobe morphogenesis	1	137	6	16148	0.0578177	0.16618	19.6448	4.11235
GO:0021587	cerebellum morphogenesis	1	137	6	16148	0.0578177	0.16618	19.6448	4.11235
GO:0043031	negative regulation of macrophage activation	1	137	6	16148	0.0578177	0.16618	19.6448	4.11235
GO:0021517	ventral spinal cord development	1	137	6	16148	0.0578177	0.16618	19.6448	4.11235
GO:0050667	homocysteine metabolic process	1	137	6	16148	0.0578177	0.16618	19.6448	4.11235
GO:0009913	epidermal cell differentiation	1	137	6	16148	0.0578177	0.16618	19.6448	4.11235
GO:0018401	peptidyl-proline hydroxylation to 4-hydroxy-L-proline	1	137	6	16148	0.0578177	0.16618	19.6448	4.11235
GO:0050672	negative regulation of lymphocyte proliferation	1	137	6	16148	0.0578177	0.16618	19.6448	4.11235
GO:0006725	cellular aromatic compound metabolic process	1	137	6	16148	0.0578177	0.16618	19.6448	4.11235
GO:0035456	response to interferon-beta	1	137	6	16148	0.0578177	0.16618	19.6448	4.11235
GO:0033152	immunoglobulin V(D)J recombination	1	137	6	16148	0.0578177	0.16618	19.6448	4.11235
GO:0021696	cerebellar cortex morphogenesis	1	137	6	16148	0.0578177	0.16618	19.6448	4.11235
GO:0002456	T cell mediated immunity	1	137	6	16148	0.0578177	0.16618	19.6448	4.11235
GO:0015807	L-amino acid transport	1	137	6	16148	0.0578177	0.16618	19.6448	4.11235
GO:0051271	negative regulation of cellular component movement	1	137	6	16148	0.0578177	0.16618	19.6448	4.11235
GO:0006812	cation transport	3	137	100	16148	0.058248	0.16618	3.53606	4.10165
GO:0030324	lung development	3	137	100	16148	0.058248	0.16618	3.53606	4.10165
GO:0006687	glycosphingolipid metabolic process	2	137	44	16148	0.0583716	0.16618	5.35766	4.09859
GO:0007596	blood coagulation	8	137	476	16148	0.0593152	0.168294	1.98099	4.07545
GO:0007517	muscle organ development	3	137	102	16148	0.0609839	0.172103	3.46672	4.03543
GO:0007204	positive regulation of cytosolic calcium ion concentration	3	137	105	16148	0.0651974	0.172103	3.36767	3.93904
GO:0006865	amino acid transport	2	137	47	16148	0.0652296	0.172103	5.01569	3.93833
GO:0042110	T cell activation	2	137	47	16148	0.0652296	0.172103	5.01569	3.93833
GO:0045348	positive regulation of MHC class II biosynthetic process	1	137	7	16148	0.0657979	0.172103	16.8384	3.92582
GO:0000076	DNA replication checkpoint	1	137	7	16148	0.0657979	0.172103	16.8384	3.92582
GO:0051290	protein heterotetramerization	1	137	7	16148	0.0657979	0.172103	16.8384	3.92582
GO:0055013	cardiac muscle cell development	1	137	7	16148	0.0657979	0.172103	16.8384	3.92582
GO:0071468	cellular response to acidity	1	137	7	16148	0.0657979	0.172103	16.8384	3.92582
GO:0086064	cell communication by electrical coupling involved in cardiac conduction	1	137	7	16148	0.0657979	0.172103	16.8384	3.92582
GO:0032693	negative regulation of interleukin-10 production	1	137	7	16148	0.0657979	0.172103	16.8384	3.92582
GO:0046007	negative regulation of activated T cell proliferation	1	137	7	16148	0.0657979	0.172103	16.8384	3.92582
GO:0043270	positive regulation of ion transport	1	137	7	16148	0.0657979	0.172103	16.8384	3.92582
GO:0043043	peptide biosynthetic process	1	137	7	16148	0.0657979	0.172103	16.8384	3.92582
GO:0002674	negative regulation of acute inflammatory response	1	137	7	16148	0.0657979	0.172103	16.8384	3.92582
GO:0050871	positive regulation of B cell activation	1	137	7	16148	0.0657979	0.172103	16.8384	3.92582
GO:0002639	positive regulation of immunoglobulin production	1	137	7	16148	0.0657979	0.172103	16.8384	3.92582
GO:0071313	cellular response to caffeine	1	137	7	16148	0.0657979	0.172103	16.8384	3.92582
GO:0048304	positive regulation of isotype switching to IgG isotypes	1	137	7	16148	0.0657979	0.172103	16.8384	3.92582
GO:0042117	monocyte activation	1	137	7	16148	0.0657979	0.172103	16.8384	3.92582
GO:0071360	cellular response to exogenous dsRNA	1	137	7	16148	0.0657979	0.172103	16.8384	3.92582
GO:0042596	fear response	1	137	7	16148	0.0657979	0.172103	16.8384	3.92582
GO:0044458	motile cilium assembly	1	137	7	16148	0.0657979	0.172103	16.8384	3.92582
GO:0061298	retina vasculature development in camera-type eye	1	137	7	16148	0.0657979	0.172103	16.8384	3.92582
GO:0016265	death	1	137	7	16148	0.0657979	0.172103	16.8384	3.92582
GO:0051259	protein oligomerization	2	137	48	16148	0.0675724	0.176194	4.91119	3.88742
GO:0048666	neuron development	2	137	49	16148	0.0699426	0.180395	4.81096	3.83769
GO:0000084	mitotic S phase	1	137	8	16148	0.07371	0.180395	14.7336	3.762
GO:0000098	sulfur amino acid catabolic process	1	137	8	16148	0.07371	0.180395	14.7336	3.762
GO:0046653	tetrahydrofolate metabolic process	1	137	8	16148	0.07371	0.180395	14.7336	3.762
GO:0033089	positive regulation of T cell differentiation in thymus	1	137	8	16148	0.07371	0.180395	14.7336	3.762
GO:0033689	negative regulation of osteoblast proliferation	1	137	8	16148	0.07371	0.180395	14.7336	3.762
GO:0060603	mammary gland duct morphogenesis	1	137	8	16148	0.07371	0.180395	14.7336	3.762
GO:0060426	lung vasculature development	1	137	8	16148	0.07371	0.180395	14.7336	3.762
GO:0046822	regulation of nucleocytoplasmic transport	1	137	8	16148	0.07371	0.180395	14.7336	3.762
GO:0051593	response to folic acid	1	137	8	16148	0.07371	0.180395	14.7336	3.762
GO:0016322	neuron remodeling	1	137	8	16148	0.07371	0.180395	14.7336	3.762
GO:0034101	erythrocyte homeostasis	1	137	8	16148	0.07371	0.180395	14.7336	3.762
GO:0021513	spinal cord dorsal/ventral patterning	1	137	8	16148	0.07371	0.180395	14.7336	3.762
GO:0006544	glycine metabolic process	1	137	8	16148	0.07371	0.180395	14.7336	3.762
GO:0002262	myeloid cell homeostasis	1	137	8	16148	0.07371	0.180395	14.7336	3.762
GO:0060340	positive regulation of type I interferon-mediated signaling pathway	1	137	8	16148	0.07371	0.180395	14.7336	3.762
GO:0006221	pyrimidine nucleotide biosynthetic process	1	137	8	16148	0.07371	0.180395	14.7336	3.762
GO:0060351	cartilage development involved in endochondral bone morphogenesis	1	137	8	16148	0.07371	0.180395	14.7336	3.762
GO:0051481	negative regulation of cytosolic calcium ion concentration	1	137	8	16148	0.07371	0.180395	14.7336	3.762
GO:0060158	phospholipase C-activating dopamine receptor signaling pathway	1	137	8	16148	0.07371	0.180395	14.7336	3.762
GO:0010763	positive regulation of fibroblast migration	1	137	8	16148	0.07371	0.180395	14.7336	3.762
GO:0051092	positive regulation of NF-kappaB transcription factor activity	3	137	113	16148	0.0770565	0.185998	3.12926	3.69794
GO:0033138	positive regulation of peptidyl-serine phosphorylation	2	137	52	16148	0.0772107	0.185998	4.53341	3.69506
GO:0006898	receptor-mediated endocytosis	2	137	53	16148	0.0796838	0.185998	4.44787	3.64957
GO:0019048	modulation by virus of host morphology or physiology	6	137	342	16148	0.0800991	0.185998	2.06787	3.64207
GO:0048644	muscle organ morphogenesis	1	137	9	16148	0.0815546	0.185998	13.0965	3.61609
GO:0035590	purinergic nucleotide receptor signaling pathway	1	137	9	16148	0.0815546	0.185998	13.0965	3.61609
GO:0042511	positive regulation of tyrosine phosphorylation of Stat1 protein	1	137	9	16148	0.0815546	0.185998	13.0965	3.61609
GO:0010226	response to lithium ion	1	137	9	16148	0.0815546	0.185998	13.0965	3.61609
GO:0050777	negative regulation of immune response	1	137	9	16148	0.0815546	0.185998	13.0965	3.61609
GO:0043306	positive regulation of mast cell degranulation	1	137	9	16148	0.0815546	0.185998	13.0965	3.61609
GO:0009396	folic acid-containing compound biosynthetic process	1	137	9	16148	0.0815546	0.185998	13.0965	3.61609
GO:0033962	cytoplasmic mRNA processing body assembly	1	137	9	16148	0.0815546	0.185998	13.0965	3.61609
GO:0097028	dendritic cell differentiation	1	137	9	16148	0.0815546	0.185998	13.0965	3.61609
GO:0034389	lipid particle organization	1	137	9	16148	0.0815546	0.185998	13.0965	3.61609
GO:0009404	toxin metabolic process	1	137	9	16148	0.0815546	0.185998	13.0965	3.61609
GO:0045080	positive regulation of chemokine biosynthetic process	1	137	9	16148	0.0815546	0.185998	13.0965	3.61609
GO:0002675	positive regulation of acute inflammatory response	1	137	9	16148	0.0815546	0.185998	13.0965	3.61609
GO:0048711	positive regulation of astrocyte differentiation	1	137	9	16148	0.0815546	0.185998	13.0965	3.61609
GO:2000353	positive regulation of endothelial cell apoptotic process	1	137	9	16148	0.0815546	0.185998	13.0965	3.61609
GO:0009972	cytidine deamination	1	137	9	16148	0.0815546	0.185998	13.0965	3.61609
GO:0097267	omega-hydroxylase P450 pathway	1	137	9	16148	0.0815546	0.185998	13.0965	3.61609
GO:0055119	relaxation of cardiac muscle	1	137	9	16148	0.0815546	0.185998	13.0965	3.61609
GO:0016043	cellular component organization	1	137	9	16148	0.0815546	0.185998	13.0965	3.61609
GO:0032835	glomerulus development	1	137	9	16148	0.0815546	0.185998	13.0965	3.61609
GO:0008595	anterior/posterior axis specification, embryo	1	137	9	16148	0.0815546	0.185998	13.0965	3.61609
GO:0010976	positive regulation of neuron projection development	2	137	55	16148	0.0847022	0.192129	4.28613	3.56146
GO:0007519	skeletal muscle tissue development	2	137	55	16148	0.0847022	0.192129	4.28613	3.56146
GO:0030198	extracellular matrix organization	5	137	268	16148	0.0861137	0.193708	2.19904	3.53761
GO:0007286	spermatid development	2	137	56	16148	0.0872462	0.193708	4.20959	3.51876
GO:0035313	wound healing, spreading of epidermal cells	1	137	10	16148	0.0893323	0.193708	11.7869	3.48467
GO:0008088	axon cargo transport	1	137	10	16148	0.0893323	0.193708	11.7869	3.48467
GO:0009142	nucleoside triphosphate biosynthetic process	1	137	10	16148	0.0893323	0.193708	11.7869	3.48467
GO:0019538	protein metabolic process	1	137	10	16148	0.0893323	0.193708	11.7869	3.48467
GO:2001239	regulation of extrinsic apoptotic signaling pathway in absence of ligand	1	137	10	16148	0.0893323	0.193708	11.7869	3.48467
GO:0032703	negative regulation of interleukin-2 production	1	137	10	16148	0.0893323	0.193708	11.7869	3.48467
GO:0051571	positive regulation of histone H3-K4 methylation	1	137	10	16148	0.0893323	0.193708	11.7869	3.48467
GO:0070306	lens fiber cell differentiation	1	137	10	16148	0.0893323	0.193708	11.7869	3.48467
GO:0001817	regulation of cytokine production	1	137	10	16148	0.0893323	0.193708	11.7869	3.48467
GO:0042119	neutrophil activation	1	137	10	16148	0.0893323	0.193708	11.7869	3.48467
GO:0006000	fructose metabolic process	1	137	10	16148	0.0893323	0.193708	11.7869	3.48467
GO:0090026	positive regulation of monocyte chemotaxis	1	137	10	16148	0.0893323	0.193708	11.7869	3.48467
GO:0035067	negative regulation of histone acetylation	1	137	10	16148	0.0893323	0.193708	11.7869	3.48467
GO:0032006	regulation of TOR signaling	1	137	10	16148	0.0893323	0.193708	11.7869	3.48467
GO:0031110	regulation of microtubule polymerization or depolymerization	1	137	10	16148	0.0893323	0.193708	11.7869	3.48467
GO:0030335	positive regulation of cell migration	3	137	124	16148	0.0947571	0.202557	2.85166	3.39962
GO:0048856	anatomical structure development	1	137	11	16148	0.0970436	0.202557	10.7153	3.36522
GO:0046641	positive regulation of alpha-beta T cell proliferation	1	137	11	16148	0.0970436	0.202557	10.7153	3.36522
GO:0006600	creatine metabolic process	1	137	11	16148	0.0970436	0.202557	10.7153	3.36522
GO:0060402	calcium ion transport into cytosol	1	137	11	16148	0.0970436	0.202557	10.7153	3.36522
GO:0016064	immunoglobulin mediated immune response	1	137	11	16148	0.0970436	0.202557	10.7153	3.36522
GO:0032727	positive regulation of interferon-alpha production	1	137	11	16148	0.0970436	0.202557	10.7153	3.36522
GO:0090303	positive regulation of wound healing	1	137	11	16148	0.0970436	0.202557	10.7153	3.36522
GO:0050709	negative regulation of protein secretion	1	137	11	16148	0.0970436	0.202557	10.7153	3.36522
GO:0002690	positive regulation of leukocyte chemotaxis	1	137	11	16148	0.0970436	0.202557	10.7153	3.36522
GO:0006707	cholesterol catabolic process	1	137	11	16148	0.0970436	0.202557	10.7153	3.36522
GO:0019373	epoxygenase P450 pathway	1	137	11	16148	0.0970436	0.202557	10.7153	3.36522
GO:0061178	regulation of insulin secretion involved in cellular response to glucose stimulus	1	137	11	16148	0.0970436	0.202557	10.7153	3.36522
GO:0045019	negative regulation of nitric oxide biosynthetic process	1	137	11	16148	0.0970436	0.202557	10.7153	3.36522
GO:0060707	trophoblast giant cell differentiation	1	137	11	16148	0.0970436	0.202557	10.7153	3.36522
GO:0007202	activation of phospholipase C activity	2	137	61	16148	0.100292	0.208299	3.86454	3.31772
GO:0006968	cellular defense response	2	137	61	16148	0.100292	0.208299	3.86454	3.31772
GO:0034097	response to cytokine	2	137	62	16148	0.102962	0.210132	3.80221	3.27981
GO:0048872	homeostasis of number of cells	1	137	12	16148	0.104689	0.210132	9.82238	3.25581
GO:0031581	hemidesmosome assembly	1	137	12	16148	0.104689	0.210132	9.82238	3.25581
GO:0009312	oligosaccharide biosynthetic process	1	137	12	16148	0.104689	0.210132	9.82238	3.25581
GO:0045104	intermediate filament cytoskeleton organization	1	137	12	16148	0.104689	0.210132	9.82238	3.25581
GO:0010975	regulation of neuron projection development	1	137	12	16148	0.104689	0.210132	9.82238	3.25581
GO:0033280	response to vitamin D	1	137	12	16148	0.104689	0.210132	9.82238	3.25581
GO:0032753	positive regulation of interleukin-4 production	1	137	12	16148	0.104689	0.210132	9.82238	3.25581
GO:0008334	histone mRNA metabolic process	1	137	12	16148	0.104689	0.210132	9.82238	3.25581
GO:0032479	regulation of type I interferon production	1	137	12	16148	0.104689	0.210132	9.82238	3.25581
GO:0002003	angiotensin maturation	1	137	12	16148	0.104689	0.210132	9.82238	3.25581
GO:0060314	regulation of ryanodine-sensitive calcium-release channel activity	1	137	12	16148	0.104689	0.210132	9.82238	3.25581
GO:0016024	CDP-diacylglycerol biosynthetic process	1	137	12	16148	0.104689	0.210132	9.82238	3.25581
GO:0032270	positive regulation of cellular protein metabolic process	1	137	12	16148	0.104689	0.210132	9.82238	3.25581
GO:0009611	response to wounding	2	137	63	16148	0.105652	0.211557	3.74186	3.24261
GO:0030168	platelet activation	4	137	210	16148	0.111297	0.21702	2.24512	3.16752
GO:0030889	negative regulation of B cell proliferation	1	137	13	16148	0.11227	0.21702	9.06682	3.15496
GO:0006275	regulation of DNA replication	1	137	13	16148	0.11227	0.21702	9.06682	3.15496
GO:0007129	synapsis	1	137	13	16148	0.11227	0.21702	9.06682	3.15496
GO:0043623	cellular protein complex assembly	1	137	13	16148	0.11227	0.21702	9.06682	3.15496
GO:0060444	branching involved in mammary gland duct morphogenesis	1	137	13	16148	0.11227	0.21702	9.06682	3.15496
GO:0060292	long term synaptic depression	1	137	13	16148	0.11227	0.21702	9.06682	3.15496
GO:0050710	negative regulation of cytokine secretion	1	137	13	16148	0.11227	0.21702	9.06682	3.15496
GO:0045086	positive regulation of interleukin-2 biosynthetic process	1	137	13	16148	0.11227	0.21702	9.06682	3.15496
GO:0007016	cytoskeletal anchoring at plasma membrane	1	137	13	16148	0.11227	0.21702	9.06682	3.15496
GO:0016446	somatic hypermutation of immunoglobulin genes	1	137	13	16148	0.11227	0.21702	9.06682	3.15496
GO:0060322	head development	1	137	13	16148	0.11227	0.21702	9.06682	3.15496
GO:0043101	purine-containing compound salvage	1	137	13	16148	0.11227	0.21702	9.06682	3.15496
GO:0045921	positive regulation of exocytosis	1	137	13	16148	0.11227	0.21702	9.06682	3.15496
GO:0015804	neutral amino acid transport	1	137	13	16148	0.11227	0.21702	9.06682	3.15496
GO:0008152	metabolic process	10	137	745	16148	0.117924	0.225304	1.58213	3.08407
GO:0006338	chromatin remodeling	2	137	68	16148	0.119369	0.225304	3.46672	3.0665
GO:0080111	DNA demethylation	1	137	14	16148	0.119785	0.225304	8.41919	3.06148
GO:0042325	regulation of phosphorylation	1	137	14	16148	0.119785	0.225304	8.41919	3.06148
GO:0032331	negative regulation of chondrocyte differentiation	1	137	14	16148	0.119785	0.225304	8.41919	3.06148
GO:0002407	dendritic cell chemotaxis	1	137	14	16148	0.119785	0.225304	8.41919	3.06148
GO:0050877	neurological system process	1	137	14	16148	0.119785	0.225304	8.41919	3.06148
GO:0048535	lymph node development	1	137	14	16148	0.119785	0.225304	8.41919	3.06148
GO:0009967	positive regulation of signal transduction	1	137	14	16148	0.119785	0.225304	8.41919	3.06148
GO:0032874	positive regulation of stress-activated MAPK cascade	1	137	14	16148	0.119785	0.225304	8.41919	3.06148
GO:0042100	B cell proliferation	1	137	14	16148	0.119785	0.225304	8.41919	3.06148
GO:0035066	positive regulation of histone acetylation	1	137	14	16148	0.119785	0.225304	8.41919	3.06148
GO:0045666	positive regulation of neuron differentiation	2	137	69	16148	0.122163	0.229261	3.41648	3.03312
GO:0045944	positive regulation of transcription from RNA polymerase II promoter	10	137	753	16148	0.123638	0.23151	1.56532	3.01581
GO:0031295	T cell costimulation	2	137	70	16148	0.124972	0.233036	3.36767	3.00032
GO:0010744	positive regulation of macrophage derived foam cell differentiation	1	137	15	16148	0.127237	0.233036	7.85791	2.97441
GO:0030225	macrophage differentiation	1	137	15	16148	0.127237	0.233036	7.85791	2.97441
GO:0045582	positive regulation of T cell differentiation	1	137	15	16148	0.127237	0.233036	7.85791	2.97441
GO:0001556	oocyte maturation	1	137	15	16148	0.127237	0.233036	7.85791	2.97441
GO:0070509	calcium ion import	1	137	15	16148	0.127237	0.233036	7.85791	2.97441
GO:0048745	smooth muscle tissue development	1	137	15	16148	0.127237	0.233036	7.85791	2.97441
GO:0002028	regulation of sodium ion transport	1	137	15	16148	0.127237	0.233036	7.85791	2.97441
GO:0031122	cytoplasmic microtubule organization	1	137	15	16148	0.127237	0.233036	7.85791	2.97441
GO:0050868	negative regulation of T cell activation	1	137	15	16148	0.127237	0.233036	7.85791	2.97441
GO:0007584	response to nutrient	2	137	72	16148	0.130636	0.237224	3.27413	2.93637
GO:0001525	angiogenesis	4	137	224	16148	0.131315	0.237224	2.1048	2.9289
GO:0042523	positive regulation of tyrosine phosphorylation of Stat5 protein	1	137	16	16148	0.134625	0.237224	7.36679	2.89298
GO:0002548	monocyte chemotaxis	1	137	16	16148	0.134625	0.237224	7.36679	2.89298
GO:0007130	synaptonemal complex assembly	1	137	16	16148	0.134625	0.237224	7.36679	2.89298
GO:0019226	transmission of nerve impulse	1	137	16	16148	0.134625	0.237224	7.36679	2.89298
GO:0032733	positive regulation of interleukin-10 production	1	137	16	16148	0.134625	0.237224	7.36679	2.89298
GO:0010880	regulation of release of sequestered calcium ion into cytosol by sarcoplasmic reticulum	1	137	16	16148	0.134625	0.237224	7.36679	2.89298
GO:0070527	platelet aggregation	1	137	16	16148	0.134625	0.237224	7.36679	2.89298
GO:0032722	positive regulation of chemokine production	1	137	16	16148	0.134625	0.237224	7.36679	2.89298
GO:0031668	cellular response to extracellular stimulus	1	137	16	16148	0.134625	0.237224	7.36679	2.89298
GO:0030502	negative regulation of bone mineralization	1	137	16	16148	0.134625	0.237224	7.36679	2.89298
GO:0006940	regulation of smooth muscle contraction	1	137	16	16148	0.134625	0.237224	7.36679	2.89298
GO:0042832	defense response to protozoan	1	137	16	16148	0.134625	0.237224	7.36679	2.89298
GO:0006171	cAMP biosynthetic process	1	137	16	16148	0.134625	0.237224	7.36679	2.89298
GO:0034614	cellular response to reactive oxygen species	1	137	16	16148	0.134625	0.237224	7.36679	2.89298
GO:0060749	mammary gland alveolus development	1	137	16	16148	0.134625	0.237224	7.36679	2.89298
GO:0008589	regulation of smoothened signaling pathway	1	137	16	16148	0.134625	0.237224	7.36679	2.89298
GO:0071222	cellular response to lipopolysaccharide	2	137	75	16148	0.139238	0.241798	3.14316	2.84437
GO:0048870	cell motility	1	137	17	16148	0.14195	0.241798	6.93345	2.81654
GO:0030224	monocyte differentiation	1	137	17	16148	0.14195	0.241798	6.93345	2.81654
GO:0034199	activation of protein kinase A activity	1	137	17	16148	0.14195	0.241798	6.93345	2.81654
GO:0042310	vasoconstriction	1	137	17	16148	0.14195	0.241798	6.93345	2.81654
GO:0019228	regulation of action potential in neuron	1	137	17	16148	0.14195	0.241798	6.93345	2.81654
GO:0046697	decidualization	1	137	17	16148	0.14195	0.241798	6.93345	2.81654
GO:0016125	sterol metabolic process	1	137	17	16148	0.14195	0.241798	6.93345	2.81654
GO:0001782	B cell homeostasis	1	137	17	16148	0.14195	0.241798	6.93345	2.81654
GO:0045070	positive regulation of viral genome replication	1	137	17	16148	0.14195	0.241798	6.93345	2.81654
GO:0046716	muscle cell cellular homeostasis	1	137	17	16148	0.14195	0.241798	6.93345	2.81654
GO:0021904	dorsal/ventral neural tube patterning	1	137	17	16148	0.14195	0.241798	6.93345	2.81654
GO:0046579	positive regulation of Ras protein signal transduction	1	137	17	16148	0.14195	0.241798	6.93345	2.81654
GO:0033137	negative regulation of peptidyl-serine phosphorylation	1	137	17	16148	0.14195	0.241798	6.93345	2.81654
GO:0006164	purine nucleotide biosynthetic process	1	137	17	16148	0.14195	0.241798	6.93345	2.81654
GO:0043536	positive regulation of blood vessel endothelial cell migration	1	137	17	16148	0.14195	0.241798	6.93345	2.81654
GO:0043410	positive regulation of MAPK cascade	2	137	76	16148	0.142132	0.241798	3.10181	2.8147
GO:0006915	apoptotic process	10	137	781	16148	0.144768	0.245246	1.5092	2.78818
GO:0009636	response to toxic substance	2	137	77	16148	0.145038	0.245246	3.06152	2.78549
GO:0051091	positive regulation of sequence-specific DNA binding transcription factor activity	2	137	77	16148	0.145038	0.245246	3.06152	2.78549
GO:0055086	nucleobase-containing small molecule metabolic process	2	137	78	16148	0.147957	0.248293	3.02227	2.75675
GO:0007626	locomotory behavior	2	137	78	16148	0.147957	0.248293	3.02227	2.75675
GO:0007141	male meiosis I	1	137	18	16148	0.149213	0.248293	6.54826	2.74455
GO:0014047	glutamate secretion	1	137	18	16148	0.149213	0.248293	6.54826	2.74455
GO:0015949	nucleobase-containing small molecule interconversion	1	137	18	16148	0.149213	0.248293	6.54826	2.74455
GO:0021510	spinal cord development	1	137	18	16148	0.149213	0.248293	6.54826	2.74455
GO:0006541	glutamine metabolic process	1	137	18	16148	0.149213	0.248293	6.54826	2.74455
GO:0002250	adaptive immune response	1	137	18	16148	0.149213	0.248293	6.54826	2.74455
GO:0007126	meiosis	2	137	79	16148	0.150887	0.250579	2.98402	2.72846
GO:0000075	cell cycle checkpoint	1	137	19	16148	0.156414	0.253227	6.20361	2.67656
GO:0010506	regulation of autophagy	1	137	19	16148	0.156414	0.253227	6.20361	2.67656
GO:0021522	spinal cord motor neuron differentiation	1	137	19	16148	0.156414	0.253227	6.20361	2.67656
GO:0032715	negative regulation of interleukin-6 production	1	137	19	16148	0.156414	0.253227	6.20361	2.67656
GO:0006801	superoxide metabolic process	1	137	19	16148	0.156414	0.253227	6.20361	2.67656
GO:0045671	negative regulation of osteoclast differentiation	1	137	19	16148	0.156414	0.253227	6.20361	2.67656
GO:0007292	female gamete generation	1	137	19	16148	0.156414	0.253227	6.20361	2.67656
GO:0006165	nucleoside diphosphate phosphorylation	1	137	19	16148	0.156414	0.253227	6.20361	2.67656
GO:0042104	positive regulation of activated T cell proliferation	1	137	19	16148	0.156414	0.253227	6.20361	2.67656
GO:0002009	morphogenesis of an epithelium	1	137	19	16148	0.156414	0.253227	6.20361	2.67656
GO:0002076	osteoblast development	1	137	19	16148	0.156414	0.253227	6.20361	2.67656
GO:0070059	intrinsic apoptotic signaling pathway in response to endoplasmic reticulum stress	1	137	19	16148	0.156414	0.253227	6.20361	2.67656
GO:0016486	peptide hormone processing	1	137	19	16148	0.156414	0.253227	6.20361	2.67656
GO:0030097	hemopoiesis	2	137	82	16148	0.159742	0.258117	2.87484	2.64618
GO:0045746	negative regulation of Notch signaling pathway	1	137	20	16148	0.163553	0.259761	5.89343	2.61217
GO:0055074	calcium ion homeostasis	1	137	20	16148	0.163553	0.259761	5.89343	2.61217
GO:0009190	cyclic nucleotide biosynthetic process	1	137	20	16148	0.163553	0.259761	5.89343	2.61217
GO:0042098	T cell proliferation	1	137	20	16148	0.163553	0.259761	5.89343	2.61217
GO:0046513	ceramide biosynthetic process	1	137	20	16148	0.163553	0.259761	5.89343	2.61217
GO:0050880	regulation of blood vessel size	1	137	20	16148	0.163553	0.259761	5.89343	2.61217
GO:0048041	focal adhesion assembly	1	137	20	16148	0.163553	0.259761	5.89343	2.61217
GO:0002026	regulation of the force of heart contraction	1	137	20	16148	0.163553	0.259761	5.89343	2.61217
GO:0035050	embryonic heart tube development	1	137	20	16148	0.163553	0.259761	5.89343	2.61217
GO:0030968	endoplasmic reticulum unfolded protein response	2	137	84	16148	0.165697	0.262668	2.8064	2.59338
GO:0009306	protein secretion	1	137	21	16148	0.170632	0.266951	5.61279	2.55104
GO:0048646	anatomical structure formation involved in morphogenesis	1	137	21	16148	0.170632	0.266951	5.61279	2.55104
GO:0006261	DNA-dependent DNA replication	1	137	21	16148	0.170632	0.266951	5.61279	2.55104
GO:0006885	regulation of pH	1	137	21	16148	0.170632	0.266951	5.61279	2.55104
GO:0048265	response to pain	1	137	21	16148	0.170632	0.266951	5.61279	2.55104
GO:0007276	gamete generation	1	137	21	16148	0.170632	0.266951	5.61279	2.55104
GO:0030902	hindbrain development	1	137	21	16148	0.170632	0.266951	5.61279	2.55104
GO:0006874	cellular calcium ion homeostasis	2	137	86	16148	0.171689	0.267605	2.74113	2.54213
GO:0010629	negative regulation of gene expression	2	137	86	16148	0.171689	0.267605	2.74113	2.54213
GO:0008543	fibroblast growth factor receptor signaling pathway	3	137	166	16148	0.174424	0.271284	2.13016	2.51933
GO:0006887	exocytosis	2	137	87	16148	0.174698	0.271284	2.70962	2.51706
GO:0006260	DNA replication	3	137	167	16148	0.176506	0.272831	2.1174	2.50221
GO:0048873	homeostasis of number of cells within a tissue	1	137	22	16148	0.17765	0.272831	5.35766	2.49289
GO:0006270	DNA replication initiation	1	137	22	16148	0.17765	0.272831	5.35766	2.49289
GO:0032728	positive regulation of interferon-beta production	1	137	22	16148	0.17765	0.272831	5.35766	2.49289
GO:0090103	cochlea morphogenesis	1	137	22	16148	0.17765	0.272831	5.35766	2.49289
GO:0035249	synaptic transmission, glutamatergic	1	137	22	16148	0.17765	0.272831	5.35766	2.49289
GO:0000083	regulation of transcription involved in G1/S transition of mitotic cell cycle	1	137	23	16148	0.184608	0.279416	5.12472	2.43746
GO:2001238	positive regulation of extrinsic apoptotic signaling pathway	1	137	23	16148	0.184608	0.279416	5.12472	2.43746
GO:2001240	negative regulation of extrinsic apoptotic signaling pathway in absence of ligand	1	137	23	16148	0.184608	0.279416	5.12472	2.43746
GO:0034612	response to tumor necrosis factor	1	137	23	16148	0.184608	0.279416	5.12472	2.43746
GO:0001819	positive regulation of cytokine production	1	137	23	16148	0.184608	0.279416	5.12472	2.43746
GO:0090200	positive regulation of release of cytochrome c from mitochondria	1	137	23	16148	0.184608	0.279416	5.12472	2.43746
GO:0051017	actin filament bundle assembly	1	137	23	16148	0.184608	0.279416	5.12472	2.43746
GO:0001662	behavioral fear response	1	137	23	16148	0.184608	0.279416	5.12472	2.43746
GO:0007049	cell cycle	8	137	637	16148	0.189093	0.28471	1.4803	2.40283
GO:0010628	positive regulation of gene expression	3	137	174	16148	0.191256	0.28471	2.03222	2.38642
GO:0035329	hippo signaling	1	137	24	16148	0.191507	0.28471	4.91119	2.38453
GO:0045776	negative regulation of blood pressure	1	137	24	16148	0.191507	0.28471	4.91119	2.38453
GO:0019229	regulation of vasoconstriction	1	137	24	16148	0.191507	0.28471	4.91119	2.38453
GO:0032689	negative regulation of interferon-gamma production	1	137	24	16148	0.191507	0.28471	4.91119	2.38453
GO:0051899	membrane depolarization	1	137	24	16148	0.191507	0.28471	4.91119	2.38453
GO:0032735	positive regulation of interleukin-12 production	1	137	24	16148	0.191507	0.28471	4.91119	2.38453
GO:0009954	proximal/distal pattern formation	1	137	24	16148	0.191507	0.28471	4.91119	2.38453
GO:0030099	myeloid cell differentiation	1	137	24	16148	0.191507	0.28471	4.91119	2.38453
GO:0007389	pattern specification process	2	137	93	16148	0.192911	0.286289	2.53481	2.37399
GO:0031175	neuron projection development	2	137	94	16148	0.19597	0.290313	2.50784	2.35129
GO:0031397	negative regulation of protein ubiquitination	1	137	25	16148	0.198348	0.291258	4.71474	2.3339
GO:0043542	endothelial cell migration	1	137	25	16148	0.198348	0.291258	4.71474	2.3339
GO:0043029	T cell homeostasis	1	137	25	16148	0.198348	0.291258	4.71474	2.3339
GO:0001836	release of cytochrome c from mitochondria	1	137	25	16148	0.198348	0.291258	4.71474	2.3339
GO:0001892	embryonic placenta development	1	137	25	16148	0.198348	0.291258	4.71474	2.3339
GO:0048863	stem cell differentiation	1	137	26	16148	0.20513	0.298079	4.53341	2.28539
GO:0070373	negative regulation of ERK1 and ERK2 cascade	1	137	26	16148	0.20513	0.298079	4.53341	2.28539
GO:0021537	telencephalon development	1	137	26	16148	0.20513	0.298079	4.53341	2.28539
GO:0007616	long-term memory	1	137	26	16148	0.20513	0.298079	4.53341	2.28539
GO:0001958	endochondral ossification	1	137	26	16148	0.20513	0.298079	4.53341	2.28539
GO:0001816	cytokine production	1	137	26	16148	0.20513	0.298079	4.53341	2.28539
GO:0006366	transcription from RNA polymerase II promoter	5	137	363	16148	0.206047	0.298894	1.62353	2.27895
GO:0070588	calcium ion transmembrane transport	2	137	98	16148	0.20826	0.301581	2.40548	2.26354
GO:0045893	positive regulation of transcription, DNA-templated	7	137	558	16148	0.209607	0.302597	1.47864	2.25424
GO:0042517	positive regulation of tyrosine phosphorylation of Stat3 protein	1	137	27	16148	0.211854	0.302597	4.3655	2.23886
GO:0055007	cardiac muscle cell differentiation	1	137	27	16148	0.211854	0.302597	4.3655	2.23886
GO:0007159	leukocyte cell-cell adhesion	1	137	27	16148	0.211854	0.302597	4.3655	2.23886
GO:0006309	apoptotic DNA fragmentation	1	137	27	16148	0.211854	0.302597	4.3655	2.23886
GO:0032091	negative regulation of protein binding	1	137	27	16148	0.211854	0.302597	4.3655	2.23886
GO:0051928	positive regulation of calcium ion transport	1	137	27	16148	0.211854	0.302597	4.3655	2.23886
GO:0035094	response to nicotine	1	137	27	16148	0.211854	0.302597	4.3655	2.23886
GO:0006112	energy reserve metabolic process	2	137	100	16148	0.214434	0.30576	2.35737	2.2214
GO:0006511	ubiquitin-dependent protein catabolic process	3	137	185	16148	0.215002	0.306049	1.91138	2.21758
GO:0009314	response to radiation	1	137	28	16148	0.218521	0.309479	4.20959	2.19416
GO:0042130	negative regulation of T cell proliferation	1	137	28	16148	0.218521	0.309479	4.20959	2.19416
GO:0060338	regulation of type I interferon-mediated signaling pathway	1	137	28	16148	0.218521	0.309479	4.20959	2.19416
GO:0006811	ion transport	8	137	666	16148	0.219967	0.311001	1.41584	2.18464
GO:0007409	axonogenesis	2	137	103	16148	0.223723	0.315108	2.28871	2.16022
GO:0070555	response to interleukin-1	1	137	29	16148	0.225131	0.315108	4.06443	2.15116
GO:0015991	ATP hydrolysis coupled proton transport	1	137	29	16148	0.225131	0.315108	4.06443	2.15116
GO:0010332	response to gamma radiation	1	137	29	16148	0.225131	0.315108	4.06443	2.15116
GO:0021983	pituitary gland development	1	137	29	16148	0.225131	0.315108	4.06443	2.15116
GO:0008333	endosome to lysosome transport	1	137	29	16148	0.225131	0.315108	4.06443	2.15116
GO:0016042	lipid catabolic process	2	137	104	16148	0.226826	0.31695	2.2667	2.14034
GO:0007173	epidermal growth factor receptor signaling pathway	3	137	192	16148	0.230413	0.320529	1.8417	2.11771
GO:0033209	tumor necrosis factor-mediated signaling pathway	1	137	30	16148	0.231685	0.320529	3.92895	2.10977
GO:0032720	negative regulation of tumor necrosis factor production	1	137	30	16148	0.231685	0.320529	3.92895	2.10977
GO:0048589	developmental growth	1	137	30	16148	0.231685	0.320529	3.92895	2.10977
GO:0043507	positive regulation of JUN kinase activity	1	137	30	16148	0.231685	0.320529	3.92895	2.10977
GO:0050853	B cell receptor signaling pathway	1	137	30	16148	0.231685	0.320529	3.92895	2.10977
GO:0000077	DNA damage checkpoint	1	137	31	16148	0.238183	0.326818	3.80221	2.06986
GO:0042476	odontogenesis	1	137	31	16148	0.238183	0.326818	3.80221	2.06986
GO:0006730	one-carbon metabolic process	1	137	31	16148	0.238183	0.326818	3.80221	2.06986
GO:0048511	rhythmic process	1	137	31	16148	0.238183	0.326818	3.80221	2.06986
GO:0033572	transferrin transport	1	137	31	16148	0.238183	0.326818	3.80221	2.06986
GO:0006654	phosphatidic acid biosynthetic process	1	137	32	16148	0.244625	0.332929	3.68339	2.03135
GO:0040018	positive regulation of multicellular organism growth	1	137	32	16148	0.244625	0.332929	3.68339	2.03135
GO:0048754	branching morphogenesis of an epithelial tube	1	137	32	16148	0.244625	0.332929	3.68339	2.03135
GO:0007040	lysosome organization	1	137	32	16148	0.244625	0.332929	3.68339	2.03135
GO:0042113	B cell activation	1	137	32	16148	0.244625	0.332929	3.68339	2.03135
GO:0097190	apoptotic signaling pathway	2	137	111	16148	0.248609	0.337802	2.12376	2.00805
GO:0030879	mammary gland development	1	137	33	16148	0.251013	0.339964	3.57178	1.99417
GO:0016579	protein deubiquitination	1	137	33	16148	0.251013	0.339964	3.57178	1.99417
GO:0007420	brain development	3	137	202	16148	0.252742	0.341752	1.75052	1.98426
GO:0008285	negative regulation of cell proliferation	5	137	394	16148	0.253185	0.341799	1.49579	1.98174
GO:0050900	leukocyte migration	2	137	113	16148	0.254846	0.342992	2.08617	1.97231
GO:0009117	nucleotide metabolic process	1	137	34	16148	0.257346	0.342992	3.46672	1.95822
GO:0051701	interaction with host	1	137	34	16148	0.257346	0.342992	3.46672	1.95822
GO:0008016	regulation of heart contraction	1	137	34	16148	0.257346	0.342992	3.46672	1.95822
GO:0016358	dendrite development	1	137	34	16148	0.257346	0.342992	3.46672	1.95822
GO:0031667	response to nutrient levels	1	137	34	16148	0.257346	0.342992	3.46672	1.95822
GO:0048286	lung alveolus development	1	137	34	16148	0.257346	0.342992	3.46672	1.95822
GO:0005977	glycogen metabolic process	1	137	34	16148	0.257346	0.342992	3.46672	1.95822
GO:0006974	cellular response to DNA damage stimulus	5	137	398	16148	0.25945	0.345246	1.48076	1.94647
GO:0030890	positive regulation of B cell proliferation	1	137	35	16148	0.263626	0.349101	3.36767	1.92344
GO:0043280	positive regulation of cysteine-type endopeptidase activity involved in apoptotic process	1	137	35	16148	0.263626	0.349101	3.36767	1.92344
GO:0030317	sperm motility	1	137	35	16148	0.263626	0.349101	3.36767	1.92344
GO:0038095	Fc-epsilon receptor signaling pathway	3	137	207	16148	0.264015	0.349101	1.70824	1.92131
GO:0006886	intracellular protein transport	3	137	208	16148	0.266277	0.351536	1.70003	1.909
GO:0007010	cytoskeleton organization	2	137	117	16148	0.267323	0.352361	2.01485	1.90335
GO:0006144	purine nucleobase metabolic process	1	137	36	16148	0.269852	0.353468	3.27413	1.88976
GO:0002053	positive regulation of mesenchymal cell proliferation	1	137	36	16148	0.269852	0.353468	3.27413	1.88976
GO:0007566	embryo implantation	1	137	36	16148	0.269852	0.353468	3.27413	1.88976
GO:0007585	respiratory gaseous exchange	1	137	36	16148	0.269852	0.353468	3.27413	1.88976
GO:0071407	cellular response to organic cyclic compound	1	137	37	16148	0.276025	0.359304	3.18564	1.85713
GO:0007631	feeding behavior	1	137	37	16148	0.276025	0.359304	3.18564	1.85713
GO:0007422	peripheral nervous system development	1	137	37	16148	0.276025	0.359304	3.18564	1.85713
GO:0071377	cellular response to glucagon stimulus	1	137	37	16148	0.276025	0.359304	3.18564	1.85713
GO:0045595	regulation of cell differentiation	1	137	38	16148	0.282145	0.365566	3.10181	1.82549
GO:0042157	lipoprotein metabolic process	1	137	38	16148	0.282145	0.365566	3.10181	1.82549
GO:0030049	muscle filament sliding	1	137	38	16148	0.282145	0.365566	3.10181	1.82549
GO:0045740	positive regulation of DNA replication	1	137	39	16148	0.288213	0.37056	3.02227	1.79479
GO:0006833	water transport	1	137	39	16148	0.288213	0.37056	3.02227	1.79479
GO:0090382	phagosome maturation	1	137	39	16148	0.288213	0.37056	3.02227	1.79479
GO:0048706	embryonic skeletal system development	1	137	39	16148	0.288213	0.37056	3.02227	1.79479
GO:0048538	thymus development	1	137	39	16148	0.288213	0.37056	3.02227	1.79479
GO:0007193	adenylate cyclase-inhibiting G-protein coupled receptor signaling pathway	1	137	40	16148	0.29423	0.37656	2.94672	1.76498
GO:0007187	G-protein coupled receptor signaling pathway, coupled to cyclic nucleotide second messenger	1	137	40	16148	0.29423	0.37656	2.94672	1.76498
GO:0071320	cellular response to cAMP	1	137	40	16148	0.29423	0.37656	2.94672	1.76498
GO:0006334	nucleosome assembly	2	137	127	16148	0.298457	0.380126	1.8562	1.7444
GO:0048661	positive regulation of smooth muscle cell proliferation	1	137	41	16148	0.300195	0.380126	2.87484	1.73603
GO:0006605	protein targeting	1	137	41	16148	0.300195	0.380126	2.87484	1.73603
GO:0008015	blood circulation	1	137	41	16148	0.300195	0.380126	2.87484	1.73603
GO:0008542	visual learning	1	137	41	16148	0.300195	0.380126	2.87484	1.73603
GO:0001541	ovarian follicle development	1	137	41	16148	0.300195	0.380126	2.87484	1.73603
GO:0019432	triglyceride biosynthetic process	1	137	41	16148	0.300195	0.380126	2.87484	1.73603
GO:0006814	sodium ion transport	2	137	128	16148	0.301561	0.381278	1.8417	1.72948
GO:0007200	phospholipase C-activating G-protein coupled receptor signaling pathway	1	137	42	16148	0.30611	0.386446	2.8064	1.70788
GO:0042542	response to hydrogen peroxide	1	137	43	16148	0.311974	0.391488	2.74113	1.6805
GO:0007188	adenylate cyclase-modulating G-protein coupled receptor signaling pathway	1	137	43	16148	0.311974	0.391488	2.74113	1.6805
GO:0050727	regulation of inflammatory response	1	137	43	16148	0.311974	0.391488	2.74113	1.6805
GO:0031124	mRNA 3'-end processing	1	137	43	16148	0.311974	0.391488	2.74113	1.6805
GO:0032496	response to lipopolysaccharide	2	137	134	16148	0.320119	0.401108	1.75923	1.64332
GO:0006836	neurotransmitter transport	1	137	45	16148	0.323553	0.4042	2.6193	1.62793
GO:0031424	keratinization	1	137	45	16148	0.323553	0.4042	2.6193	1.62793
GO:0003007	heart morphogenesis	1	137	46	16148	0.329269	0.409507	2.56236	1.60266
GO:0007610	behavior	1	137	46	16148	0.329269	0.409507	2.56236	1.60266
GO:0017148	negative regulation of translation	1	137	46	16148	0.329269	0.409507	2.56236	1.60266
GO:0007166	cell surface receptor signaling pathway	3	137	238	16148	0.334698	0.414094	1.48574	1.57907
GO:0042733	embryonic digit morphogenesis	1	137	47	16148	0.334936	0.414094	2.50784	1.57804
GO:0006369	termination of RNA polymerase II transcription	1	137	47	16148	0.334936	0.414094	2.50784	1.57804
GO:0042102	positive regulation of T cell proliferation	1	137	47	16148	0.334936	0.414094	2.50784	1.57804
GO:0001701	in utero embryonic development	3	137	240	16148	0.339268	0.416732	1.47336	1.5595
GO:0006184	GTP catabolic process	3	137	240	16148	0.339268	0.416732	1.47336	1.5595
GO:0009612	response to mechanical stimulus	1	137	48	16148	0.340555	0.416732	2.4556	1.55404
GO:0006096	glycolysis	1	137	48	16148	0.340555	0.416732	2.4556	1.55404
GO:0051781	positive regulation of cell division	1	137	48	16148	0.340555	0.416732	2.4556	1.55404
GO:0034613	cellular protein localization	1	137	48	16148	0.340555	0.416732	2.4556	1.55404
GO:0009411	response to UV	1	137	48	16148	0.340555	0.416732	2.4556	1.55404
GO:0006921	cellular component disassembly involved in execution phase of apoptosis	1	137	49	16148	0.346126	0.422931	2.40548	1.53063
GO:0031398	positive regulation of protein ubiquitination	1	137	50	16148	0.35165	0.426566	2.35737	1.50779
GO:0051291	protein heterooligomerization	1	137	50	16148	0.35165	0.426566	2.35737	1.50779
GO:0019233	sensory perception of pain	1	137	50	16148	0.35165	0.426566	2.35737	1.50779
GO:0007623	circadian rhythm	1	137	50	16148	0.35165	0.426566	2.35737	1.50779
GO:0009953	dorsal/ventral pattern formation	1	137	50	16148	0.35165	0.426566	2.35737	1.50779
GO:0008654	phospholipid biosynthetic process	1	137	51	16148	0.357126	0.431334	2.31115	1.48549
GO:0006520	cellular amino acid metabolic process	1	137	51	16148	0.357126	0.431334	2.31115	1.48549
GO:0048704	embryonic skeletal system morphogenesis	1	137	51	16148	0.357126	0.431334	2.31115	1.48549
GO:0042787	protein ubiquitination involved in ubiquitin-dependent protein catabolic process	1	137	52	16148	0.362556	0.436005	2.2667	1.46372
GO:0051289	protein homotetramerization	1	137	52	16148	0.362556	0.436005	2.2667	1.46372
GO:0019827	stem cell maintenance	1	137	52	16148	0.362556	0.436005	2.2667	1.46372
GO:0007224	smoothened signaling pathway	1	137	53	16148	0.36794	0.441212	2.22394	1.44246
GO:0016525	negative regulation of angiogenesis	1	137	53	16148	0.36794	0.441212	2.22394	1.44246
GO:0045860	positive regulation of protein kinase activity	1	137	54	16148	0.373278	0.446334	2.18275	1.42168
GO:0019369	arachidonic acid metabolic process	1	137	54	16148	0.373278	0.446334	2.18275	1.42168
GO:0055114	oxidation-reduction process	7	137	689	16148	0.377527	0.45077	1.1975	1.40535
GO:0008283	cell proliferation	4	137	364	16148	0.379072	0.451971	1.29526	1.39946
GO:0055085	transmembrane transport	7	137	695	16148	0.385555	0.459047	1.18717	1.37499
GO:0006486	protein glycosylation	2	137	156	16148	0.386808	0.459884	1.51114	1.37031
GO:0000186	activation of MAPKK activity	1	137	58	16148	0.39418	0.467322	2.03222	1.34307
GO:0043433	negative regulation of sequence-specific DNA binding transcription factor activity	1	137	58	16148	0.39418	0.467322	2.03222	1.34307
GO:0042127	regulation of cell proliferation	2	137	159	16148	0.395685	0.468107	1.48262	1.33757
GO:0051301	cell division	4	137	373	16148	0.395962	0.468107	1.26401	1.33657
GO:0001649	osteoblast differentiation	1	137	59	16148	0.399295	0.470719	1.99777	1.32447
GO:0007586	digestion	1	137	59	16148	0.399295	0.470719	1.99777	1.32447
GO:0043627	response to estrogen	1	137	60	16148	0.404367	0.474027	1.96448	1.30626
GO:0050728	negative regulation of inflammatory response	1	137	60	16148	0.404367	0.474027	1.96448	1.30626
GO:0050679	positive regulation of epithelial cell proliferation	1	137	60	16148	0.404367	0.474027	1.96448	1.30626
GO:0032088	negative regulation of NF-kappaB transcription factor activity	1	137	60	16148	0.404367	0.474027	1.96448	1.30626
GO:0006629	lipid metabolic process	5	137	490	16148	0.408691	0.477913	1.20274	1.29092
GO:0015992	proton transport	1	137	61	16148	0.409395	0.477913	1.93227	1.28843
GO:0016197	endosomal transport	1	137	61	16148	0.409395	0.477913	1.93227	1.28843
GO:0042475	odontogenesis of dentin-containing tooth	1	137	62	16148	0.414381	0.481717	1.90111	1.27097
GO:0009749	response to glucose	1	137	62	16148	0.414381	0.481717	1.90111	1.27097
GO:0035264	multicellular organism growth	1	137	62	16148	0.414381	0.481717	1.90111	1.27097
GO:0006302	double-strand break repair	1	137	63	16148	0.419324	0.484771	1.87093	1.25386
GO:0006986	response to unfolded protein	1	137	63	16148	0.419324	0.484771	1.87093	1.25386
GO:0032481	positive regulation of type I interferon production	1	137	63	16148	0.419324	0.484771	1.87093	1.25386
GO:0043154	negative regulation of cysteine-type endopeptidase activity involved in apoptotic process	1	137	63	16148	0.419324	0.484771	1.87093	1.25386
GO:0048011	neurotrophin TRK receptor signaling pathway	3	137	276	16148	0.420495	0.485455	1.28118	1.24984
GO:0006879	cellular iron ion homeostasis	1	137	65	16148	0.429084	0.494688	1.81336	1.22067
GO:0044281	small molecule metabolic process	13	137	1410	16148	0.430379	0.495498	1.08673	1.21632
GO:0051897	positive regulation of protein kinase B signaling	1	137	68	16148	0.443416	0.50841	1.73336	1.17327
GO:0006139	nucleobase-containing compound metabolic process	1	137	68	16148	0.443416	0.50841	1.73336	1.17327
GO:0008217	regulation of blood pressure	1	137	68	16148	0.443416	0.50841	1.73336	1.17327
GO:0030307	positive regulation of cell growth	1	137	69	16148	0.448113	0.5125	1.70824	1.15807
GO:0007275	multicellular organismal development	10	137	1085	16148	0.448208	0.5125	1.08635	1.15776
GO:0042493	response to drug	3	137	289	16148	0.449017	0.512725	1.22355	1.15516
GO:0040008	regulation of growth	1	137	70	16148	0.452769	0.516305	1.68384	1.14315
GO:0034162	toll-like receptor 9 signaling pathway	1	137	71	16148	0.457386	0.520152	1.66012	1.12852
GO:0001558	regulation of cell growth	1	137	71	16148	0.457386	0.520152	1.66012	1.12852
GO:0000226	microtubule cytoskeleton organization	1	137	72	16148	0.461963	0.524645	1.63706	1.11415
GO:0043161	proteasome-mediated ubiquitin-dependent protein catabolic process	1	137	73	16148	0.466502	0.529082	1.61464	1.10004
GO:0034329	cell junction assembly	1	137	75	16148	0.475464	0.537789	1.57158	1.07259
GO:0035666	TRIF-dependent toll-like receptor signaling pathway	1	137	75	16148	0.475464	0.537789	1.57158	1.07259
GO:0043066	negative regulation of apoptotic process	5	137	536	16148	0.482486	0.544995	1.09952	1.05144
GO:0002756	MyD88-independent toll-like receptor signaling pathway	1	137	77	16148	0.484275	0.545542	1.53076	1.0461
GO:0010033	response to organic substance	1	137	77	16148	0.484275	0.545542	1.53076	1.0461
GO:0007160	cell-matrix adhesion	1	137	78	16148	0.488624	0.549152	1.51114	1.0332
GO:0007507	heart development	2	137	192	16148	0.488791	0.549152	1.2278	1.03271
GO:0034138	toll-like receptor 3 signaling pathway	1	137	79	16148	0.492936	0.553066	1.49201	1.02053
GO:0050796	regulation of insulin secretion	1	137	80	16148	0.497212	0.556372	1.47336	1.00807
GO:0042593	glucose homeostasis	1	137	80	16148	0.497212	0.556372	1.47336	1.00807
GO:0006869	lipid transport	1	137	81	16148	0.501451	0.559619	1.45517	0.995819
GO:0045471	response to ethanol	1	137	81	16148	0.501451	0.559619	1.45517	0.995819
GO:0071456	cellular response to hypoxia	1	137	82	16148	0.505654	0.56281	1.43742	0.983776
GO:0007565	female pregnancy	1	137	82	16148	0.505654	0.56281	1.43742	0.983776
GO:0006665	sphingolipid metabolic process	1	137	84	16148	0.513954	0.569774	1.4032	0.960288
GO:0009791	post-embryonic development	1	137	84	16148	0.513954	0.569774	1.4032	0.960288
GO:0002576	platelet degranulation	1	137	84	16148	0.513954	0.569774	1.4032	0.960288
GO:0007169	transmembrane receptor protein tyrosine kinase signaling pathway	1	137	86	16148	0.522114	0.578055	1.37057	0.937564
GO:0045766	positive regulation of angiogenesis	1	137	88	16148	0.530135	0.585387	1.33942	0.915567
GO:0050852	T cell receptor signaling pathway	1	137	88	16148	0.530135	0.585387	1.33942	0.915567
GO:0006397	mRNA processing	3	137	329	16148	0.532576	0.587307	1.07479	0.908941
GO:0046474	glycerophospholipid biosynthetic process	1	137	89	16148	0.534095	0.587434	1.32437	0.904831
GO:0008203	cholesterol metabolic process	1	137	89	16148	0.534095	0.587434	1.32437	0.904831
GO:0051028	mRNA transport	1	137	91	16148	0.541914	0.595252	1.29526	0.883864
GO:0006396	RNA processing	1	137	93	16148	0.549601	0.602904	1.2674	0.863544
GO:0019058	viral life cycle	1	137	95	16148	0.557158	0.610394	1.24072	0.843842
GO:0034142	toll-like receptor 4 signaling pathway	1	137	96	16148	0.560888	0.613678	1.2278	0.834215
GO:0007399	nervous system development	4	137	469	16148	0.566126	0.618503	1.00528	0.820804
GO:0007165	signal transduction	17	137	2043	16148	0.568068	0.618503	0.980796	0.815864
GO:0070374	positive regulation of ERK1 and ERK2 cascade	1	137	98	16148	0.568255	0.618503	1.20274	0.815391
GO:0006310	DNA recombination	1	137	98	16148	0.568255	0.618503	1.20274	0.815391
GO:0006936	muscle contraction	1	137	99	16148	0.571891	0.621653	1.19059	0.806188
GO:0001822	kidney development	1	137	102	16148	0.582616	0.632489	1.15557	0.779383
GO:0009952	anterior/posterior pattern specification	1	137	103	16148	0.58613	0.635481	1.14436	0.770707
GO:0006810	transport	15	137	1829	16148	0.589143	0.636784	0.966664	0.763311
GO:0035335	peptidyl-tyrosine dephosphorylation	1	137	104	16148	0.589615	0.636784	1.13335	0.762155
GO:0007218	neuropeptide signaling pathway	1	137	104	16148	0.589615	0.636784	1.13335	0.762155
GO:0006281	DNA repair	3	137	360	16148	0.592018	0.638556	0.982238	0.756286
GO:0014070	response to organic cyclic compound	1	137	106	16148	0.596496	0.642557	1.11197	0.745416
GO:0007154	cell communication	1	137	107	16148	0.599893	0.644557	1.10158	0.737224
GO:0008360	regulation of cell shape	1	137	107	16148	0.599893	0.644557	1.10158	0.737224
GO:0002224	toll-like receptor signaling pathway	1	137	109	16148	0.6066	0.650929	1.08136	0.721182
GO:0006006	glucose metabolic process	1	137	114	16148	0.622877	0.66754	1.03394	0.68298
GO:0007155	cell adhesion	5	137	633	16148	0.624325	0.668235	0.931032	0.679631
GO:0006979	response to oxidative stress	1	137	117	16148	0.632316	0.675924	1.00742	0.661281
GO:0007219	Notch signaling pathway	1	137	118	16148	0.63541	0.678365	0.998887	0.654241
GO:0006461	protein complex assembly	1	137	119	16148	0.638477	0.679904	0.990493	0.647294
GO:0030030	cell projection organization	1	137	119	16148	0.638477	0.679904	0.990493	0.647294
GO:0000278	mitotic cell cycle	3	137	390	16148	0.644568	0.685519	0.906682	0.633596
GO:0008202	steroid metabolic process	1	137	122	16148	0.647522	0.687787	0.966136	0.626998
GO:0042742	defense response to bacterium	1	137	128	16148	0.664936	0.704496	0.920849	0.588712
GO:0016311	dephosphorylation	1	137	128	16148	0.664936	0.704496	0.920849	0.588712
GO:0007268	synaptic transmission	3	137	405	16148	0.668944	0.707846	0.873101	0.580042
GO:0009790	embryo development	1	137	131	16148	0.673315	0.711572	0.89976	0.570646
GO:0007050	cell cycle arrest	1	137	133	16148	0.678784	0.716447	0.88623	0.558976
GO:0005975	carbohydrate metabolic process	3	137	413	16148	0.681425	0.717486	0.856188	0.553372
GO:0006813	potassium ion transport	1	137	134	16148	0.681484	0.717486	0.879617	0.553249
GO:0043065	positive regulation of apoptotic process	2	137	280	16148	0.687961	0.723396	0.841919	0.539601
GO:0007067	mitosis	2	137	281	16148	0.689802	0.724422	0.838923	0.535746
GO:0018108	peptidyl-tyrosine phosphorylation	1	137	138	16148	0.692055	0.725878	0.85412	0.53104
GO:0007156	homophilic cell adhesion	1	137	140	16148	0.697208	0.730367	0.841919	0.520339
GO:0000122	negative regulation of transcription from RNA polymerase II promoter	4	137	570	16148	0.711734	0.743626	0.827148	0.49059
GO:0006470	protein dephosphorylation	1	137	146	16148	0.712151	0.743626	0.807319	0.489745
GO:0030154	cell differentiation	5	137	705	16148	0.712531	0.743626	0.835948	0.488976
GO:0001501	skeletal system development	1	137	147	16148	0.714568	0.744824	0.801827	0.484856
GO:0006805	xenobiotic metabolic process	1	137	148	16148	0.716965	0.745466	0.79641	0.480025
GO:0008286	insulin receptor signaling pathway	1	137	148	16148	0.716965	0.745466	0.79641	0.480025
GO:0044255	cellular lipid metabolic process	1	137	155	16148	0.733185	0.760441	0.760443	0.447751
GO:0001666	response to hypoxia	1	137	155	16148	0.733185	0.760441	0.760443	0.447751
GO:0051260	protein homooligomerization	1	137	156	16148	0.735424	0.76182	0.755568	0.443351
GO:0006644	phospholipid metabolic process	1	137	158	16148	0.739847	0.764508	0.746004	0.434702
GO:0030036	actin cytoskeleton organization	1	137	158	16148	0.739847	0.764508	0.746004	0.434702
GO:0034765	regulation of ion transmembrane transport	1	137	159	16148	0.74203	0.764876	0.741312	0.430451
GO:0046777	protein autophosphorylation	1	137	159	16148	0.74203	0.764876	0.741312	0.430451
GO:0006897	endocytosis	1	137	164	16148	0.752672	0.774891	0.718711	0.409907
GO:0045892	negative regulation of transcription, DNA-templated	3	137	483	16148	0.775642	0.797559	0.732103	0.366536
GO:0006367	transcription initiation from RNA polymerase II promoter	1	137	187	16148	0.796209	0.817701	0.630313	0.328781
GO:0016055	Wnt signaling pathway	1	137	191	16148	0.802951	0.823511	0.617113	0.316616
GO:0006412	translation	2	137	356	16148	0.803834	0.823511	0.662183	0.315031
GO:0007601	visual perception	1	137	195	16148	0.809469	0.828271	0.604454	0.304952
GO:0007283	spermatogenesis	2	137	371	16148	0.82154	0.839596	0.63541	0.283597
GO:0006950	response to stress	1	137	205	16148	0.82483	0.84193	0.574969	0.277831
GO:0006355	regulation of transcription, DNA-templated	17	137	2498	16148	0.8351	0.851375	0.802148	0.259979
GO:0007186	G-protein coupled receptor signaling pathway	6	137	994	16148	0.841594	0.856952	0.711481	0.248803
GO:0042981	regulation of apoptotic process	1	137	218	16148	0.842951	0.85729	0.540682	0.24648
GO:0035556	intracellular signal transduction	2	137	401	16148	0.85266	0.866112	0.587873	0.229957
GO:0016192	vesicle-mediated transport	1	137	238	16148	0.867215	0.879829	0.495246	0.205538
GO:0016310	phosphorylation	4	137	771	16148	0.888126	0.899953	0.61151	0.171164
GO:0015031	protein transport	3	137	617	16148	0.891721	0.902504	0.573105	0.165335
GO:0016032	viral process	1	137	298	16148	0.919644	0.92964	0.395532	0.120853
GO:0006351	transcription, DNA-templated	14	137	2347	16148	0.921385	0.930276	0.703094	0.118124
GO:0007411	axon guidance	1	137	327	16148	0.936923	0.944824	0.360454	0.0939981
GO:0006357	regulation of transcription from RNA polymerase II promoter	1	137	355	16148	0.950051	0.95691	0.332024	0.0739233
GO:0006468	protein phosphorylation	2	137	601	16148	0.961301	0.967079	0.392242	0.0569391
GO:0016567	protein ubiquitination	1	137	428	16148	0.972766	0.977437	0.275394	0.0398351
GO:0044267	cellular protein metabolic process	1	137	523	16148	0.987583	0.991135	0.22537	0.0180266
GO:0050896	response to stimulus	1	137	606	16148	0.993725	0.996105	0.194503	0.00908144
GO:0010467	gene expression	1	137	677	16148	0.996491	0.997068	0.174104	0.00507165
GO:0008150	biological_process	1	137	699	16148	0.997068	0.997068	0.168625	0.00423672
