# Supplementary material for: Global transcriptome-wide analysis of CIK cells identify distinct roles of IL-2 and IL-15 in acquisition of cytotoxic capacity against tumor
Source: BMC Med Genomics. 2014 Aug 9;7:49. doi: 10.1186/1755-8794-7-49 (PMC4134122; doi:10.1186/1755-8794-7-49)
Supplement: Additional file 4: Table S4 — Pathway analysis differentially expressed genes in CIKIL-15 and CIKIL-2. [file 1755-8794-7-49-S4.xls]

## Sheet: CIKIL15
PathwayID	PathwayTerm	DifGene	AllDifGene	GeneInPathwayID	AllGene	P-Value	FDR	Enrichment	(-log2P)
PATH:04916	Melanogenesis	4	29	101	6263	0.00194469	0.0668512	8.55309	9.00624
PATH:05217	Basal cell carcinoma	3	29	55	6263	0.00297237	0.0668512	11.7799	8.39417
PATH:04510	Focal adhesion	5	29	201	6263	0.00401107	0.0668512	5.37228	7.9618
PATH:04974	Protein digestion and absorption	3	29	81	6263	0.00830775	0.075862	7.99872	6.91133
PATH:04512	ECM-receptor interaction	3	29	85	6263	0.00942304	0.075862	7.62231	6.72959
PATH:05216	Thyroid cancer	2	29	29	6263	0.009902	0.075862	14.8942	6.65806
PATH:05215	Prostate cancer	3	29	89	6263	0.0106207	0.075862	7.27974	6.55698
PATH:04020	Calcium signaling pathway	4	29	185	6263	0.0148018	0.0925114	4.66952	6.07808
PATH:05213	Endometrial cancer	2	29	52	6263	0.0282319	0.156844	8.30637	5.14653
PATH:05221	Acute myeloid leukemia	2	29	57	6263	0.0332044	0.166022	7.57774	4.91248
PATH:05210	Colorectal cancer	2	29	62	6263	0.038486	0.166663	6.96663	4.69952
PATH:04310	Wnt signaling pathway	3	29	151	6263	0.0399991	0.166663	4.29071	4.64389
PATH:04520	Adherens junction	2	29	73	6263	0.0511034	0.186835	5.91686	4.29044
PATH:05412	Arrhythmogenic right ventricular cardiomyopathy (ARVC)	2	29	74	6263	0.0523138	0.186835	5.83691	4.25667
PATH:00740	Riboflavin metabolism	1	29	12	6263	0.0601759	0.200586	17.9971	4.05467
PATH:00770	Pantothenate and CoA biosynthesis	1	29	17	6263	0.0823127	0.242096	12.7039	3.60274
PATH:04614	Renin-angiotensin system	1	29	17	6263	0.0823127	0.242096	12.7039	3.60274
PATH:00531	Glycosaminoglycan degradation	1	29	19	6263	0.0910159	0.252822	11.3666	3.45774
PATH:00760	Nicotinate and nicotinamide metabolism	1	29	27	6263	0.124985	0.327545	7.99872	3.00018
PATH:04360	Axon guidance	2	29	129	6263	0.131018	0.327545	3.3483	2.93216
PATH:00250	Alanine, aspartate and glutamate metabolism	1	29	32	6263	0.145547	0.339774	6.74892	2.78045
PATH:04080	Neuroactive ligand-receptor interaction	3	29	273	6263	0.1495	0.339774	2.37325	2.74178
PATH:00620	Pyruvate metabolism	1	29	41	6263	0.181309	0.39415	5.26745	2.46348
PATH:00230	Purine metabolism	2	29	165	6263	0.19059	0.397062	2.61776	2.39146
PATH:04330	Notch signaling pathway	1	29	47	6263	0.204288	0.405994	4.59501	2.29132
PATH:05200	Pathways in cancer	3	29	328	6263	0.213408	0.405994	1.97529	2.22832
PATH:00480	Glutathione metabolism	1	29	51	6263	0.219237	0.405994	4.23462	2.18944
PATH:00500	Starch and sucrose metabolism	1	29	55	6263	0.233895	0.409509	3.92665	2.09607
PATH:04340	Hedgehog signaling pathway	1	29	56	6263	0.237515	0.409509	3.85653	2.07391
PATH:00590	Arachidonic acid metabolism	1	29	63	6263	0.262365	0.432706	3.42802	1.93035
PATH:04810	Regulation of actin cytoskeleton	2	29	215	6263	0.276736	0.432706	2.00898	1.85342
PATH:04976	Bile secretion	1	29	71	6263	0.289743	0.432706	3.04177	1.78715
PATH:05218	Melanoma	1	29	71	6263	0.289743	0.432706	3.04177	1.78715
PATH:04971	Gastric acid secretion	1	29	75	6263	0.303036	0.432706	2.87954	1.72244
PATH:04146	Peroxisome	1	29	80	6263	0.319292	0.432706	2.69957	1.64705
PATH:00980	Metabolism of xenobiotics by cytochrome P450	1	29	82	6263	0.325684	0.432706	2.63373	1.61846
PATH:05204	Chemical carcinogenesis	1	29	82	6263	0.325684	0.432706	2.63373	1.61846
PATH:05410	Hypertrophic cardiomyopathy (HCM)	1	29	83	6263	0.328857	0.432706	2.60199	1.60447
PATH:04540	Gap junction	1	29	90	6263	0.350638	0.449536	2.39962	1.51194
PATH:00240	Pyrimidine metabolism	1	29	101	6263	0.383402	0.478095	2.13827	1.38307
PATH:05142	Chagas disease	1	29	104	6263	0.392038	0.478095	2.07659	1.35094
PATH:04270	Vascular smooth muscle contraction	1	29	117	6263	0.428039	0.509571	1.84586	1.22418
PATH:04142	Lysosome	1	29	121	6263	0.438668	0.510079	1.78484	1.1888
PATH:04514	Cell adhesion molecules (CAMs)	1	29	131	6263	0.464356	0.527677	1.64859	1.1067
PATH:04630	Jak-STAT signaling pathway	1	29	155	6263	0.521169	0.579077	1.39333	0.940176
PATH:04144	Endocytosis	1	29	202	6263	0.615102	0.668589	1.06914	0.701102
PATH:05166	HTLV-I infection	1	29	261	6263	0.706732	0.730607	0.827454	0.500764
PATH:04060	Cytokine-cytokine receptor interaction	1	29	265	6263	0.712063	0.730607	0.814964	0.489923
PATH:04010	MAPK signaling pathway	1	29	268	6263	0.715995	0.730607	0.805841	0.481978
PATH:01100	Metabolic pathways	4	29	1163	6263	0.781626	0.781626	0.742788	0.35545

## Sheet: CIKIL-2
PathwayID	PathwayTerm	DifGene	AllDifGene	GeneInPathwayID	AllGene	P-Value	FDR	Enrichment	(-log2P)
PATH:04060	Cytokine-cytokine receptor interaction	13	66	265	6263	2.12935e-05	0.00244875	4.65517	15.5192
PATH:05162	Measles	8	66	134	6263	0.000195979	0.0112688	5.66531	12.317
PATH:05164	Influenza A	8	66	172	6263	0.000928484	0.0286562	4.41367	10.0728
PATH:00260	Glycine, serine and threonine metabolism	4	66	37	6263	0.000996739	0.0286562	10.2588	9.9705
PATH:04672	Intestinal immune network for IgA production	4	66	46	6263	0.0020938	0.0481574	8.25165	8.89966
PATH:05320	Autoimmune thyroid disease	4	66	50	6263	0.00277595	0.0532058	7.59152	8.4928
PATH:05323	Rheumatoid arthritis	5	66	89	6263	0.0036689	0.0602748	5.33112	8.09044
PATH:05330	Allograft rejection	3	66	35	6263	0.00783626	0.112646	8.13377	6.99562
PATH:00603	Glycosphingolipid biosynthesis - globo series	2	66	14	6263	0.012327	0.157512	13.5563	6.34204
PATH:05160	Hepatitis C	5	66	134	6263	0.017872	0.205528	3.54082	5.80615
PATH:00330	Arginine and proline metabolism	3	66	57	6263	0.0266226	0.266518	4.99442	5.2312
PATH:04620	Toll-like receptor signaling pathway	4	66	102	6263	0.0278106	0.266518	3.72133	5.16822
PATH:05310	Asthma	2	66	28	6263	0.0404373	0.309022	6.77814	4.62817
PATH:05416	Viral myocarditis	3	66	68	6263	0.0407377	0.309022	4.1865	4.61749
PATH:04622	RIG-I-like receptor signaling pathway	3	66	71	6263	0.0451192	0.309022	4.0096	4.47011
PATH:05412	Arrhythmogenic right ventricular cardiomyopathy (ARVC)	3	66	74	6263	0.0497219	0.309022	3.84705	4.32998
PATH:05168	Herpes simplex infection	5	66	182	6263	0.0524406	0.309022	2.60698	4.25317
PATH:04020	Calcium signaling pathway	5	66	185	6263	0.0553599	0.309022	2.5647	4.17501
PATH:00450	Selenoamino acid metabolism	2	66	35	6263	0.058928	0.309022	5.42251	4.0849
PATH:04062	Chemokine signaling pathway	5	66	190	6263	0.0604264	0.309022	2.49721	4.04868
PATH:00270	Cysteine and methionine metabolism	2	66	36	6263	0.0617664	0.309022	5.27189	4.01703
PATH:05340	Primary immunodeficiency	2	66	36	6263	0.0617664	0.309022	5.27189	4.01703
PATH:05322	Systemic lupus erythematosus	4	66	134	6263	0.0618045	0.309022	2.83265	4.01615
PATH:00750	Vitamin B6 metabolism	1	66	6	6263	0.0717471	0.343788	15.8157	3.80094
PATH:05414	Dilated cardiomyopathy	3	66	90	6263	0.0778041	0.351671	3.16313	3.68401
PATH:05203	Viral carcinogenesis	5	66	207	6263	0.0795083	0.351671	2.29212	3.65275
PATH:04630	Jak-STAT signaling pathway	4	66	155	6263	0.0920206	0.39194	2.44888	3.4419
PATH:04961	Endocrine and other factor-regulated calcium reabsorption	2	66	49	6263	0.10232	0.418092	3.87322	3.28884
PATH:05146	Amoebiasis	3	66	105	6263	0.108978	0.418092	2.71126	3.19789
PATH:00480	Glutathione metabolism	2	66	51	6263	0.109068	0.418092	3.72133	3.19671
PATH:04660	T cell receptor signaling pathway	3	66	108	6263	0.115704	0.429224	2.63594	3.11149
PATH:04623	Cytosolic DNA-sensing pathway	2	66	62	6263	0.147967	0.527389	3.06109	2.75666
PATH:04721	Synaptic vesicle cycle	2	66	64	6263	0.155305	0.527389	2.96544	2.68682
PATH:05120	Epithelial cell signaling in Helicobacter pylori infection	2	66	68	6263	0.170172	0.527389	2.791	2.55494
PATH:04115	p53 signaling pathway	2	66	68	6263	0.170172	0.527389	2.791	2.55494
PATH:04514	Cell adhesion molecules (CAMs)	3	66	131	6263	0.171684	0.527389	2.17314	2.54218
PATH:04614	Renin-angiotensin system	1	66	17	6263	0.174098	0.527389	5.582	2.52203
PATH:04380	Osteoclast differentiation	3	66	132	6263	0.174268	0.527389	2.15668	2.52062
PATH:00670	One carbon pool by folate	1	66	19	6263	0.191438	0.564497	4.99442	2.38505
PATH:04664	Fc epsilon RI signaling pathway	2	66	79	6263	0.212021	0.609561	2.40238	2.23772
PATH:00910	Nitrogen metabolism	1	66	23	6263	0.225019	0.62197	4.12582	2.15188
PATH:05410	Hypertrophic cardiomyopathy (HCM)	2	66	83	6263	0.227467	0.62197	2.2866	2.13627
PATH:04640	Hematopoietic cell lineage	2	66	86	6263	0.239096	0.62197	2.20684	2.06434
PATH:04210	Apoptosis	2	66	89	6263	0.250745	0.62197	2.13245	1.9957
PATH:04966	Collecting duct acid secretion	1	66	27	6263	0.257186	0.62197	3.51459	1.95912
PATH:04064	NF-kappa B signaling pathway	2	66	91	6263	0.258518	0.62197	2.08558	1.95167
PATH:00230	Purine metabolism	3	66	165	6263	0.264024	0.62197	1.72534	1.92126
PATH:00630	Glyoxylate and dicarboxylate metabolism	1	66	28	6263	0.265013	0.62197	3.38907	1.91586
PATH:03440	Homologous recombination	1	66	28	6263	0.265013	0.62197	3.38907	1.91586
PATH:01100	Metabolic pathways	15	66	1163	6263	0.283199	0.651358	1.22391	1.82011
PATH:00240	Pyrimidine metabolism	2	66	101	6263	0.297313	0.657519	1.87909	1.74995
PATH:04912	GnRH signaling pathway	2	66	101	6263	0.297313	0.657519	1.87909	1.74995
PATH:05142	Chagas disease	2	66	104	6263	0.308891	0.666788	1.82488	1.69483
PATH:00051	Fructose and mannose metabolism	1	66	36	6263	0.324697	0.666788	2.63594	1.62284
PATH:00565	Ether lipid metabolism	1	66	36	6263	0.324697	0.666788	2.63594	1.62284
PATH:04130	SNARE interactions in vesicular transport	1	66	36	6263	0.324697	0.666788	2.63594	1.62284
PATH:05332	Graft-versus-host disease	1	66	37	6263	0.331803	0.669427	2.5647	1.5916
PATH:04114	Oocyte meiosis	2	66	112	6263	0.339524	0.673194	1.69453	1.55842
PATH:04940	Type I diabetes mellitus	1	66	41	6263	0.359477	0.700676	2.31449	1.47603
PATH:00380	Tryptophan metabolism	1	66	42	6263	0.366212	0.701906	2.25938	1.44925
PATH:04142	Lysosome	2	66	121	6263	0.373413	0.703975	1.56849	1.42116
PATH:04110	Cell cycle	2	66	124	6263	0.384544	0.713267	1.53055	1.37878
PATH:00600	Sphingolipid metabolism	1	66	46	6263	0.392441	0.71636	2.06291	1.34945
PATH:04930	Type II diabetes mellitus	1	66	48	6263	0.40514	0.724018	1.97696	1.30351
PATH:04530	Tight junction	2	66	132	6263	0.413762	0.724018	1.43779	1.27313
PATH:04978	Mineral absorption	1	66	51	6263	0.423684	0.724018	1.86067	1.23894
PATH:05144	Malaria	1	66	51	6263	0.423684	0.724018	1.86067	1.23894
PATH:00561	Glycerolipid metabolism	1	66	54	6263	0.441643	0.724018	1.7573	1.17905
PATH:05110	Vibrio cholerae infection	1	66	54	6263	0.441643	0.724018	1.7573	1.17905
PATH:05217	Basal cell carcinoma	1	66	55	6263	0.447502	0.724018	1.72534	1.16004
PATH:00140	Steroid hormone biosynthesis	1	66	56	6263	0.453298	0.724018	1.69453	1.14147
PATH:04340	Hedgehog signaling pathway	1	66	56	6263	0.453298	0.724018	1.69453	1.14147
PATH:05140	Leishmaniasis	1	66	70	6263	0.528265	0.789244	1.35563	0.920667
PATH:04720	Long-term potentiation	1	66	70	6263	0.528265	0.789244	1.35563	0.920667
PATH:04976	Bile secretion	1	66	71	6263	0.533203	0.789244	1.33653	0.907244
PATH:05220	Chronic myeloid leukemia	1	66	73	6263	0.542921	0.789244	1.29992	0.881185
PATH:04520	Adherens junction	1	66	73	6263	0.542921	0.789244	1.29992	0.881185
PATH:04971	Gastric acid secretion	1	66	75	6263	0.552435	0.789244	1.26525	0.856125
PATH:04260	Cardiac muscle contraction	1	66	77	6263	0.561747	0.789244	1.23239	0.832008
PATH:04974	Protein digestion and absorption	1	66	81	6263	0.579786	0.789244	1.17153	0.786407
PATH:00980	Metabolism of xenobiotics by cytochrome P450	1	66	82	6263	0.584177	0.789244	1.15724	0.775522
PATH:05204	Chemical carcinogenesis	1	66	82	6263	0.584177	0.789244	1.15724	0.775522
PATH:00564	Glycerophospholipid metabolism	1	66	85	6263	0.597072	0.789244	1.1164	0.744022
PATH:04914	Progesterone-mediated oocyte maturation	1	66	86	6263	0.60128	0.789244	1.10342	0.733891
PATH:05222	Small cell lung cancer	1	66	87	6263	0.605443	0.789244	1.09073	0.723937
PATH:04012	ErbB signaling pathway	1	66	88	6263	0.609562	0.789244	1.07834	0.714155
PATH:05215	Prostate cancer	1	66	89	6263	0.613637	0.789244	1.06622	0.704542
PATH:04970	Salivary secretion	1	66	89	6263	0.613637	0.789244	1.06622	0.704542
PATH:04727	GABAergic synapse	1	66	89	6263	0.613637	0.789244	1.06622	0.704542
PATH:04540	Gap junction	1	66	90	6263	0.61767	0.789244	1.05438	0.695093
PATH:05032	Morphine addiction	1	66	92	6263	0.625606	0.790601	1.03146	0.676673
PATH:04666	Fc gamma R-mediated phagocytosis	1	66	95	6263	0.637199	0.796498	0.998884	0.650185
PATH:04972	Pancreatic secretion	1	66	101	6263	0.659303	0.796584	0.939544	0.600986
PATH:04916	Melanogenesis	1	66	101	6263	0.659303	0.796584	0.939544	0.600986
PATH:04723	Retrograde endocannabinoid signaling	1	66	102	6263	0.662852	0.796584	0.930333	0.593241
PATH:04810	Regulation of actin cytoskeleton	2	66	215	6263	0.664974	0.796584	0.882734	0.58863
PATH:04725	Cholinergic synapse	1	66	112	6263	0.696343	0.825561	0.847267	0.52213
PATH:04670	Leukocyte transendothelial migration	1	66	116	6263	0.708775	0.826841	0.818051	0.4966
PATH:04270	Vascular smooth muscle contraction	1	66	117	6263	0.711802	0.826841	0.811059	0.490452
PATH:04724	Glutamatergic synapse	1	66	126	6263	0.737645	0.842055	0.753127	0.439002
PATH:05145	Toxoplasmosis	1	66	132	6263	0.753554	0.842055	0.718893	0.408216
PATH:00190	Oxidative phosphorylation	1	66	132	6263	0.753554	0.842055	0.718893	0.408216
PATH:04650	Natural killer cell mediated cytotoxicity	1	66	133	6263	0.756109	0.842055	0.713488	0.403333
PATH:05166	HTLV-I infection	2	66	261	6263	0.761511	0.842055	0.727157	0.393064
PATH:04145	Phagosome	1	66	150	6263	0.795654	0.871431	0.632626	0.329787
PATH:04141	Protein processing in endoplasmic reticulum	1	66	166	6263	0.826922	0.890667	0.57165	0.274176
PATH:05010	Alzheimer's disease	1	66	167	6263	0.828707	0.890667	0.568227	0.271065
PATH:05152	Tuberculosis	1	66	177	6263	0.845561	0.895443	0.536124	0.24202
PATH:05034	Alcoholism	1	66	179	6263	0.848724	0.895443	0.530134	0.236633
PATH:05200	Pathways in cancer	2	66	328	6263	0.857973	0.896296	0.578622	0.220996
PATH:05169	Epstein-Barr virus infection	1	66	199	6263	0.87696	0.896296	0.476854	0.189416
PATH:04510	Focal adhesion	1	66	201	6263	0.879472	0.896296	0.472109	0.18529
PATH:04144	Endocytosis	1	66	202	6263	0.880708	0.896296	0.469772	0.183264
PATH:04010	MAPK signaling pathway	1	66	268	6263	0.939382	0.942397	0.354082	0.0902154
PATH:04080	Neuroactive ligand-receptor interaction	1	66	273	6263	0.942397	0.942397	0.347597	0.0855932
